# Supplementary material for: C-terminal modification and functionalization of proteins via a self-cleavage tag triggered by a small molecule
Source: Nat Commun. 2023 Nov 7;14:7169. doi: 10.1038/s41467-023-42977-x (PMC10630284; doi:10.1038/s41467-023-42977-x)
Supplement: Supplementary file 4 — Source Data [file 41467_2023_42977_MOESM4_ESM.xlsx]

## Sheet: Figure4b
Time	Product	Product	Product	Product	Product
h	%	%	%	%	%
	0 mM	1 mM	2 mM	5 mM	10 mM
0	0	0	0	0	0
0.5	16.1664	30.1304	20.0583	5.82071	1.49573
1	15.8475	50.9929	55.8772	25.8647	11.1818
2	14.0432	45.9221	59.6552	58.4252	40.5959
3	11.5255	41.5475	54.6729	81.7052	82.6415
5	10.0198	36.0938	49.0826	78.6008	80.6409
8	6.90008	29.4673	41.0821	72.3229	78.3453
16	4.32503	20.9914	30.3356	62.0837	75.2535

## Sheet: Figure7c
Time	Her2 Nb-CPD	+InsP6	+InsP6 + DMAP + 3-azidopropylamine	+ DBCO-FITC	+BCN-Lys(PEG24)-VC-PAB-MMAE
0	0	0	0	0	0
0.003333	0.000205	-9.9e-05	-6.5e-05	-3.5e-05	3e-06
0.006667	0.001274	-0.000863	-0.000419	-0.000269	-7.7e-05
0.01	0.003776	-0.003184	-0.001443	-0.001097	-0.00032
0.013333	0.00726	-0.006804	-0.003645	-0.002996	-0.000341
0.016667	0.010196	-0.009748	-0.007323	-0.005955	0.000322
0.02	0.010887	-0.010338	-0.011849	-0.009148	0.00116
0.023333	0.008762	-0.008659	-0.015273	-0.01148	0.000876
0.026667	0.004699	-0.005862	-0.015483	-0.012573	-0.00105
0.03	-9.3e-05	-0.003541	-0.012515	-0.013114	-0.0034
0.033333	-0.004474	-0.00353	-0.008809	-0.014191	-0.00455
0.036667	-0.006912	-0.007084	-0.006846	-0.016596	-0.0048
0.04	-0.00668	-0.014111	-0.007584	-0.020433	-0.00613
0.043333	-0.004989	-0.022958	-0.010839	-0.024601	-0.00995
0.046667	-0.003115	-0.030758	-0.0161	-0.027321	-0.01505
0.05	-0.000583	-0.034895	-0.022535	-0.027789	-0.01846
0.053333	0.0037	-0.0349	-0.028657	-0.026745	-0.01906
0.056667	0.009286	-0.032443	-0.032941	-0.025416	-0.01893
0.06	0.013725	-0.029443	-0.034673	-0.024494	-0.01956
0.063333	0.014656	-0.026893	-0.033997	-0.023889	-0.01903
0.066667	0.012213	-0.024877	-0.031656	-0.022888	-0.01509
0.07	0.008471	-0.023104	-0.028456	-0.020747	-0.00913
0.073333	0.005065	-0.021359	-0.025128	-0.01781	-0.00396
0.076667	0.002505	-0.019284	-0.02261	-0.015733	-0.000263
0.08	0.00103	-0.016869	-0.021433	-0.015771	0.00277
0.083333	0.000656	-0.014966	-0.021326	-0.017198	0.00574
0.086667	0.000956	-0.013748	-0.021901	-0.018218	0.00851
0.09	0.001779	-0.011783	-0.02296	-0.017917	0.01043
0.093333	0.003319	-0.008127	-0.024153	-0.016714	0.01102
0.096667	0.005041	-0.00439	-0.024823	-0.015558	0.00982
0.1	0.006102	-0.003402	-0.024229	-0.015242	0.00654
0.103333	0.006995	-0.005887	-0.021814	-0.015882	0.00185
0.106667	0.009009	-0.009563	-0.017791	-0.016641	-0.00303
0.11	0.012177	-0.011478	-0.013486	-0.016789	-0.00669
0.113333	0.014967	-0.010007	-0.009936	-0.017052	-0.00814
0.116667	0.015432	-0.005059	-0.006751	-0.018771	-0.00762
0.12	0.012589	0.002057	-0.003424	-0.022028	-0.00596
0.123333	0.007104	0.008725	-0.000187	-0.025692	-0.00338
0.126667	0.000379	0.011971	0.003171	-0.028677	0.000127
0.13	-0.005812	0.01033	0.007527	-0.03017	0.00378
0.133333	-0.009214	0.004882	0.012792	-0.029528	0.00627
0.136667	-0.009012	-0.00194	0.017363	-0.026766	0.00671
0.14	-0.006795	-0.008295	0.019449	-0.022623	0.00463
0.143333	-0.00408	-0.013177	0.01825	-0.017894	-0.000139
0.146667	-0.000804	-0.015732	0.014483	-0.012983	-0.00657
0.15	0.002869	-0.015672	0.009929	-0.008334	-0.01255
0.153333	0.005495	-0.013751	0.005902	-0.005147	-0.01664
0.156667	0.005611	-0.011282	0.002347	-0.005082	-0.01889
0.16	0.002869	-0.009763	-0.001321	-0.008717	-0.01999
0.163333	-0.001425	-0.010451	-0.004567	-0.014482	-0.021
0.166667	-0.004731	-0.013033	-0.005508	-0.019539	-0.0234
0.17	-0.005487	-0.015095	-0.00289	-0.021913	-0.02752
0.173333	-0.004529	-0.014381	0.002128	-0.02161	-0.03117
0.176667	-0.003229	-0.011468	0.006916	-0.019648	-0.03112
0.18	-0.001483	-0.008737	0.009832	-0.016885	-0.026
0.183333	0.00123	-0.007501	0.010952	-0.013985	-0.01768
0.186667	0.00424	-0.007869	0.010867	-0.011511	-0.01001
0.19	0.006282	-0.010026	0.009795	-0.009809	-0.00553
0.193333	0.007116	-0.014174	0.00772	-0.009348	-0.00389
0.196667	0.007865	-0.019598	0.004823	-0.010982	-0.00347
0.2	0.009638	-0.024678	0.001883	-0.014942	-0.00313
0.203333	0.012189	-0.028383	9e-06	-0.019643	-0.00206
0.206667	0.014032	-0.030446	-0.000325	-0.022625	1.5e-05
0.21	0.013613	-0.029966	0.000447	-0.022818	0.00204
0.213333	0.010416	-0.026182	0.001699	-0.021163	0.00245
0.216667	0.004814	-0.020221	0.003202	-0.019141	0.000663
0.22	-0.002743	-0.014207	0.004631	-0.017335	-0.00299
0.223333	-0.010933	-0.009292	0.005058	-0.015123	-0.0079
0.226667	-0.016597	-0.005363	0.004056	-0.011872	-0.01322
0.23	-0.016986	-0.002347	0.002763	-0.008478	-0.01805
0.233333	-0.012464	-0.001201	0.002719	-0.006381	-0.02096
0.236667	-0.005458	-0.002883	0.004086	-0.00576	-0.02004
0.24	0.001745	-0.0066	0.005929	-0.006578	-0.01492
0.243333	0.007255	-0.009859	0.007616	-0.009814	-0.00812
0.246667	0.009567	-0.010731	0.009017	-0.016208	-0.003
0.25	0.00829	-0.010083	0.010014	-0.025004	-0.000595
0.253333	0.004111	-0.0108	0.010546	-0.034032	0.000121
0.256667	-0.002138	-0.014707	0.011165	-0.040328	-0.000589
0.26	-0.009342	-0.020637	0.013195	-0.041521	-0.00386
0.263333	-0.015235	-0.025298	0.017379	-0.03751	-0.00951
0.266667	-0.017387	-0.026176	0.022608	-0.030536	-0.01464
0.27	-0.01518	-0.023712	0.02685	-0.023721	-0.01603
0.273333	-0.010132	-0.020407	0.02864	-0.019418	-0.01265
0.276667	-0.004781	-0.01802	0.027441	-0.018285	-0.00601
0.28	-0.001411	-0.016578	0.023597	-0.019148	0.000739
0.283333	-0.000806	-0.015626	0.018276	-0.019658	0.00428
0.286667	-0.001749	-0.014699	0.013174	-0.018233	0.00262
0.29	-0.002259	-0.013471	0.009879	-0.015571	-0.004
0.293333	-0.001296	-0.012058	0.008757	-0.013497	-0.01311
0.296667	0.001086	-0.010431	0.008801	-0.012889	-0.02125
0.3	0.004141	-0.008723	0.00938	-0.013583	-0.02593
0.303333	0.006563	-0.007904	0.011136	-0.01548	-0.02702
0.306667	0.007336	-0.008288	0.014755	-0.0184	-0.02573
0.31	0.006514	-0.008579	0.020081	-0.021423	-0.02303
0.313333	0.004782	-0.007746	0.026356	-0.023364	-0.01985
0.316667	0.002759	-0.006612	0.03217	-0.023536	-0.01723
0.32	0.001056	-0.007152	0.035593	-0.022371	-0.01566
0.323333	0.000157	-0.010657	0.035225	-0.021574	-0.01528
0.326667	-0.000103	-0.016487	0.031097	-0.022849	-0.01617
0.33	-8.6e-05	-0.022714	0.025198	-0.026152	-0.01805
0.333333	0.000392	-0.027552	0.021006	-0.029274	-0.02075
0.336667	0.00169	-0.029789	0.021037	-0.029649	-0.02493
0.34	0.003664	-0.028847	0.025155	-0.026717	-0.03149
0.343333	0.005665	-0.02544	0.031495	-0.021616	-0.03991
0.346667	0.00675	-0.021646	0.037922	-0.015723	-0.04752
0.35	0.00586	-0.019043	0.042978	-0.010894	-0.05097
0.353333	0.002615	-0.017039	0.046454	-0.009361	-0.04844
0.356667	-0.001904	-0.014392	0.049018	-0.011838	-0.04076
0.36	-0.005874	-0.011691	0.051151	-0.016841	-0.03089
0.363333	-0.007966	-0.010626	0.052753	-0.022441	-0.02204
0.366667	-0.007292	-0.011557	0.053718	-0.027408	-0.01581
0.37	-0.003121	-0.013128	0.053902	-0.031058	-0.01183
0.373333	0.003943	-0.013743	0.0524	-0.033345	-0.00946
0.376667	0.011096	-0.012703	0.047993	-0.034444	-0.00903
0.38	0.015228	-0.010045	0.041089	-0.033884	-0.01015
0.383333	0.015491	-0.005871	0.034296	-0.03135	-0.01092
0.386667	0.013127	-0.000651	0.029731	-0.027933	-0.00996
0.39	0.009778	0.004161	0.027024	-0.024937	-0.00792
0.393333	0.006674	0.006926	0.025027	-0.02248	-0.00635
0.396667	0.004457	0.007077	0.02369	-0.020503	-0.0059
0.4	0.003311	0.004986	0.023707	-0.019155	-0.00574
0.403333	0.003139	0.001327	0.025647	-0.017818	-0.00461
0.406667	0.003493	-0.002951	0.029279	-0.015797	-0.00287
0.41	0.004192	-0.00698	0.03341	-0.013351	-0.0021
0.413333	0.005766	-0.010608	0.037115	-0.010917	-0.00232
0.416667	0.008067	-0.014121	0.040386	-0.008731	-0.00184
0.42	0.009243	-0.017476	0.04329	-0.007221	0.000297
0.423333	0.007591	-0.020355	0.045633	-0.006488	0.00322
0.426667	0.004017	-0.022803	0.047268	-0.006093	0.00483
0.43	0.001194	-0.025188	0.048142	-0.005565	0.00349
0.433333	0.000179	-0.027879	0.048257	-0.004817	-0.000354
0.436667	-0.000816	-0.031028	0.04764	-0.004589	-0.00497
0.44	-0.003973	-0.034013	0.046639	-0.005868	-0.00929
0.443333	-0.009465	-0.035868	0.046026	-0.00863	-0.01321
0.446667	-0.015214	-0.036303	0.046426	-0.012103	-0.01681
0.45	-0.01781	-0.035445	0.048251	-0.015605	-0.01988
0.453333	-0.014974	-0.03398	0.051778	-0.018302	-0.02246
0.456667	-0.007969	-0.033586	0.05647	-0.019167	-0.02491
0.46	-0.0002	-0.0353	0.0611	-0.017928	-0.0271
0.463333	0.005875	-0.037999	0.064889	-0.015371	-0.02875
0.466667	0.009207	-0.039151	0.067536	-0.012429	-0.03069
0.47	0.009042	-0.03668	0.068481	-0.009713	-0.03385
0.473333	0.004919	-0.030711	0.067439	-0.00808	-0.03615
0.476667	-0.002267	-0.023791	0.065042	-0.008536	-0.03322
0.48	-0.010246	-0.018666	0.062517	-0.011478	-0.02377
0.483333	-0.016812	-0.016169	0.061355	-0.016404	-0.01265
0.486667	-0.020624	-0.015795	0.062416	-0.021523	-0.00668
0.49	-0.020918	-0.016802	0.064623	-0.024235	-0.00773
0.493333	-0.017601	-0.018265	0.065778	-0.023409	-0.01202
0.496667	-0.011858	-0.019739	0.065085	-0.020509	-0.01545
0.5	-0.005897	-0.021669	0.063641	-0.017715	-0.01683
0.503333	-0.001331	-0.024174	0.062561	-0.015934	-0.01653
0.506667	0.001893	-0.026358	0.062254	-0.01485	-0.01494
0.51	0.004537	-0.027605	0.063526	-0.013706	-0.01214
0.513333	0.006483	-0.028419	0.067584	-0.012046	-0.00791
0.516667	0.007002	-0.029242	0.074124	-0.010394	-0.00259
0.52	0.006662	-0.029612	0.080834	-0.009826	0.00282
0.523333	0.006914	-0.029095	0.085534	-0.011046	0.00735
0.526667	0.007302	-0.028028	0.087237	-0.014207	0.01054
0.53	0.005702	-0.02702	0.085496	-0.018686	0.01201
0.533333	0.001548	-0.026204	0.081028	-0.02277	0.01081
0.536667	-0.003246	-0.025135	0.076275	-0.024641	0.00646
0.54	-0.006228	-0.023334	0.073736	-0.024056	0.000375
0.543333	-0.006565	-0.020535	0.074151	-0.022529	-0.00473
0.546667	-0.005328	-0.016766	0.076324	-0.021932	-0.00677
0.55	-0.003712	-0.012867	0.078265	-0.023196	-0.00567
0.553333	-0.002104	-0.010212	0.078832	-0.025773	-0.00328
0.556667	-0.000523	-0.009737	0.078296	-0.028183	-0.00133
0.56	0.001425	-0.011732	0.077193	-0.029123	-0.000242
0.563333	0.004047	-0.015815	0.075449	-0.028153	-0.000112
0.566667	0.006502	-0.020805	0.073107	-0.02622	-0.0011
0.57	0.007269	-0.024999	0.071153	-0.025238	-0.00233
0.573333	0.005912	-0.026656	0.070671	-0.026369	-0.00266
0.576667	0.003886	-0.025138	0.0716	-0.029196	-0.00225
0.58	0.003144	-0.022337	0.073293	-0.032407	-0.00192
0.583333	0.004261	-0.021583	0.075831	-0.034582	-0.00187
0.586667	0.006201	-0.024234	0.079789	-0.03481	-0.00173
0.59	0.007486	-0.028725	0.084838	-0.032819	-2.8e-05
0.593333	0.007515	-0.03272	0.089436	-0.028459	0.00459
0.596667	0.006638	-0.034324	0.091978	-0.021599	0.01084
0.6	0.004717	-0.032709	0.091668	-0.012889	0.01593
0.603333	0.001002	-0.029099	0.088567	-0.004458	0.01865
0.606667	-0.004236	-0.025761	0.083606	0.000712	0.01888
0.61	-0.009785	-0.023895	0.078318	0.000496	0.01643
0.613333	-0.014686	-0.022988	0.074082	-0.004881	0.0124
0.616667	-0.017669	-0.021489	0.071568	-0.01289	0.00859
0.62	-0.01713	-0.018261	0.070914	-0.020911	0.0052
0.623333	-0.012997	-0.014031	0.072101	-0.027777	0.00135
0.626667	-0.006971	-0.011437	0.075016	-0.032875	-0.00289
0.63	-0.000907	-0.012915	0.079433	-0.035659	-0.00672
0.633333	0.004055	-0.018072	0.084612	-0.036082	-0.01
0.636667	0.007549	-0.023358	0.08906	-0.034174	-0.01285
0.64	0.00954	-0.024908	0.091901	-0.030011	-0.01443
0.643333	0.009877	-0.022121	0.094016	-0.024754	-0.01375
0.646667	0.008848	-0.01795	0.096979	-0.020504	-0.01159
0.65	0.007719	-0.015673	0.101265	-0.018332	-0.01005
0.653333	0.007841	-0.016499	0.105187	-0.017271	-0.01081
0.656667	0.009336	-0.019786	0.105568	-0.015905	-0.01476
0.66	0.010914	-0.024044	0.100451	-0.014231	-0.02156
0.663333	0.01088	-0.027695	0.091087	-0.01339	-0.02858
0.666667	0.008584	-0.029337	0.080997	-0.014111	-0.03191
0.67	0.004847	-0.028203	0.07362	-0.016167	-0.02924
0.673333	0.000913	-0.025434	0.070621	-0.019085	-0.02187
0.676667	-0.002304	-0.023441	0.071682	-0.022415	-0.01363
0.68	-0.004255	-0.023211	0.075959	-0.025339	-0.00764
0.683333	-0.005127	-0.024098	0.083554	-0.027053	-0.00418
0.686667	-0.005749	-0.026023	0.094512	-0.02756	-0.00153
0.69	-0.006572	-0.029676	0.106724	-0.027379	0.00162
0.693333	-0.007452	-0.034243	0.116726	-0.026786	0.00493
0.696667	-0.008574	-0.036672	0.122669	-0.026286	0.00748
0.7	-0.010636	-0.034333	0.124749	-0.02709	0.00898
0.703333	-0.013595	-0.027722	0.123075	-0.02949	0.00941
0.706667	-0.015959	-0.020051	0.117141	-0.031962	0.00858
0.71	-0.016249	-0.014808	0.107475	-0.033061	0.00717
0.713333	-0.014637	-0.013711	0.096823	-0.03264	0.00638
0.716667	-0.01266	-0.01643	0.089168	-0.031639	0.00663
0.72	-0.011762	-0.021749	0.087175	-0.031348	0.00766
0.723333	-0.012275	-0.028377	0.090717	-0.031771	0.00912
0.726667	-0.013667	-0.034772	0.097401	-0.031702	0.00987
0.73	-0.01529	-0.039363	0.103817	-0.03053	0.00845
0.733333	-0.016784	-0.041364	0.107349	-0.028376	0.00496
0.736667	-0.017669	-0.041163	0.107495	-0.02539	0.000717
0.74	-0.016601	-0.0399	0.105437	-0.021957	-0.00347
0.743333	-0.012516	-0.038593	0.102965	-0.0186	-0.00661
0.746667	-0.006373	-0.037611	0.101488	-0.015588	-0.00684
0.75	-0.000238	-0.036686	0.10122	-0.013178	-0.00311
0.753333	0.004172	-0.035164	0.101598	-0.011578	0.00348
0.756667	0.005759	-0.032974	0.102248	-0.01081	0.01084
0.76	0.004516	-0.031148	0.103101	-0.01098	0.01744
0.763333	0.001383	-0.030121	0.104464	-0.012365	0.0222
0.766667	-0.002457	-0.028691	0.106914	-0.015322	0.02397
0.77	-0.005634	-0.026124	0.110324	-0.01987	0.02226
0.773333	-0.007229	-0.023287	0.113386	-0.025034	0.018
0.776667	-0.007392	-0.020996	0.114879	-0.028597	0.01312
0.78	-0.006629	-0.019497	0.115393	-0.027987	0.00985
0.783333	-0.005294	-0.019127	0.116626	-0.022569	0.00966
0.786667	-0.003609	-0.019884	0.118827	-0.014868	0.01201
0.79	-0.001636	-0.021367	0.120464	-0.008345	0.01477
0.793333	0.000567	-0.023392	0.120225	-0.004515	0.01589
0.796667	0.003006	-0.025568	0.118062	-0.00346	0.01471
0.8	0.005808	-0.026814	0.11474	-0.005637	0.01173
0.803333	0.009058	-0.026265	0.111452	-0.010734	0.00723
0.806667	0.012589	-0.024378	0.10978	-0.016116	0.00186
0.81	0.015402	-0.022489	0.111244	-0.018728	-0.00248
0.813333	0.01592	-0.021708	0.116283	-0.01772	-0.00463
0.816667	0.013584	-0.022745	0.123334	-0.014352	-0.00539
0.82	0.009242	-0.025706	0.129598	-0.010135	-0.00566
0.823333	0.004175	-0.029272	0.1332	-0.005797	-0.00494
0.826667	-0.000382	-0.03104	0.133924	-0.002091	-0.00266
0.83	-0.004004	-0.029303	0.132456	-0.000561	-2.1e-05
0.833333	-0.007466	-0.02434	0.129825	-0.00247	0.00118
0.836667	-0.011332	-0.017993	0.126936	-0.007239	0.00136
0.84	-0.015071	-0.012431	0.124369	-0.01278	0.00264
0.843333	-0.017844	-0.009151	0.122799	-0.017267	0.00605
0.846667	-0.0194	-0.008242	0.123088	-0.019987	0.011
0.85	-0.020085	-0.008772	0.125351	-0.020988	0.01664
0.853333	-0.020035	-0.010113	0.128238	-0.020427	0.02185
0.856667	-0.019029	-0.012362	0.130007	-0.018307	0.0247
0.86	-0.017165	-0.015892	0.129839	-0.015282	0.02338
0.863333	-0.014763	-0.020854	0.128148	-0.012661	0.01779
0.866667	-0.012026	-0.026487	0.126383	-0.011227	0.00982
0.87	-0.009026	-0.030863	0.126106	-0.011138	0.00238
0.873333	-0.005221	-0.032026	0.127942	-0.012408	-0.00189
0.876667	0.000435	-0.029564	0.131343	-0.014864	-0.00187
0.88	0.007794	-0.024839	0.134912	-0.018216	0.00141
0.883333	0.01458	-0.019987	0.13726	-0.021953	0.00582
0.886667	0.018157	-0.016817	0.137935	-0.025041	0.00941
0.89	0.017898	-0.015884	0.137655	-0.026464	0.01079
0.893333	0.015427	-0.016084	0.137707	-0.025583	0.00926
0.896667	0.012874	-0.016032	0.138637	-0.021978	0.00503
0.9	0.011129	-0.015893	0.139471	-0.016481	-0.000577
0.903333	0.009719	-0.016557	0.139055	-0.011833	-0.00542
0.906667	0.0076	-0.017748	0.137762	-0.010342	-0.0077
0.91	0.004001	-0.01821	0.136828	-0.011365	-0.00699
0.913333	-0.000839	-0.01723	0.136696	-0.012531	-0.00363
0.916667	-0.005842	-0.01546	0.136792	-0.012405	0.00148
0.92	-0.009726	-0.014218	0.136661	-0.011257	0.00634
0.923333	-0.0112	-0.014219	0.136956	-0.010454	0.0086
0.926667	-0.009364	-0.015284	0.138682	-0.010897	0.00727
0.93	-0.004674	-0.016856	0.141327	-0.012028	0.00362
0.933333	0.000847	-0.018672	0.142509	-0.013244	0.000773
0.936667	0.005473	-0.020902	0.140568	-0.015204	0.00118
0.94	0.009498	-0.02332	0.137183	-0.018776	0.00304
0.943333	0.013839	-0.024928	0.135776	-0.023771	0.00211
0.946667	0.017547	-0.024888	0.137911	-0.029114	-0.00265
0.95	0.018189	-0.023387	0.142625	-0.033493	-0.00841
0.953333	0.014889	-0.021548	0.148021	-0.035864	-0.01226
0.956667	0.009785	-0.020706	0.152575	-0.035842	-0.01318
0.96	0.005537	-0.021357	0.155894	-0.033423	-0.01159
0.963333	0.002491	-0.022513	0.158442	-0.02838	-0.00902
0.966667	-0.000558	-0.022603	0.160305	-0.021128	-0.00761
0.97	-0.004025	-0.021173	0.1611	-0.013945	-0.00878
0.973333	-0.006993	-0.018918	0.161099	-0.009502	-0.0125
0.976667	-0.007963	-0.01653	0.161247	-0.008586	-0.01756
0.98	-0.005831	-0.014608	0.16204	-0.010454	-0.02138
0.983333	-0.001146	-0.013976	0.162928	-0.014618	-0.02155
0.986667	0.003786	-0.015373	0.162925	-0.020965	-0.01885
0.99	0.006765	-0.018828	0.16136	-0.028501	-0.01651
0.993333	0.007544	-0.023089	0.15791	-0.035363	-0.016
0.996667	0.007278	-0.026146	0.153152	-0.040128	-0.01553
1	0.006602	-0.026656	0.149162	-0.042243	-0.01287
1.00333	0.005323	-0.024621	0.147734	-0.041409	-0.00831
1.00667	0.003526	-0.021238	0.148251	-0.037451	-0.00401
1.01	0.00197	-0.018123	0.148727	-0.030861	-0.0016
1.01333	0.001201	-0.016018	0.148152	-0.023139	-0.00106
1.01667	0.000703	-0.01464	0.146977	-0.016335	-0.00161
1.02	-0.000611	-0.013989	0.146468	-0.01194	-0.00258
1.02333	-0.003123	-0.015007	0.148173	-0.010286	-0.00333
1.02667	-0.006159	-0.018132	0.15267	-0.010845	-0.00309
1.03	-0.008959	-0.0217	0.158531	-0.012515	-0.00105
1.03333	-0.011183	-0.023392	0.163352	-0.013776	0.00373
1.03667	-0.012578	-0.022622	0.165348	-0.013872	0.01111
1.04	-0.012973	-0.020207	0.164096	-0.013951	0.01824
1.04333	-0.012093	-0.017314	0.160658	-0.015214	0.02145
1.04667	-0.009616	-0.015517	0.156897	-0.01643	0.01953
1.05	-0.006043	-0.016128	0.154368	-0.015298	0.01354
1.05333	-0.002623	-0.018809	0.153343	-0.011624	0.00475
1.05667	-0.000423	-0.021725	0.153429	-0.008256	-0.00502
1.06	-8.8e-05	-0.023553	0.155456	-0.008765	-0.01286
1.06333	-0.001669	-0.024773	0.160867	-0.013717	-0.01635
1.06667	-0.004321	-0.026439	0.169162	-0.020067	-0.01498
1.07	-0.006639	-0.028346	0.178045	-0.024565	-0.01033
1.07333	-0.007557	-0.02897	0.185636	-0.02628	-0.00526
1.07667	-0.006916	-0.026876	0.190641	-0.026006	-0.00228
1.08	-0.005256	-0.022727	0.191313	-0.024775	-0.00191
1.08333	-0.003639	-0.019782	0.186536	-0.023062	-0.00289
1.08667	-0.003307	-0.020706	0.17802	-0.021353	-0.00412
1.09	-0.004566	-0.02425	0.169967	-0.021171	-0.00517
1.09333	-0.006266	-0.026747	0.165704	-0.023765	-0.00496
1.09667	-0.006881	-0.025949	0.165207	-0.027623	-0.00222
1.1	-0.005562	-0.022305	0.166187	-0.029145	0.00197
1.10333	-0.002122	-0.017768	0.166395	-0.026379	0.00462
1.10667	0.002609	-0.014254	0.165035	-0.020999	0.00426
1.11	0.006583	-0.012374	0.16339	-0.016615	0.00238
1.11333	0.008435	-0.01108	0.163838	-0.015746	0.0016
1.11667	0.008994	-0.009031	0.167201	-0.017943	0.00309
1.12	0.009582	-0.006617	0.171151	-0.021047	0.00572
1.12333	0.010191	-0.005956	0.172345	-0.02372	0.00747
1.12667	0.010135	-0.00876	0.169993	-0.025496	0.00713
1.13	0.009414	-0.015108	0.16576	-0.02614	0.00495
1.13333	0.008639	-0.023703	0.161313	-0.026038	0.00262
1.13667	0.007298	-0.032316	0.15801	-0.025586	0.00173
1.14	0.003585	-0.038488	0.157217	-0.024671	0.00194
1.14333	-0.002517	-0.040337	0.158737	-0.023419	0.00217
1.14667	-0.008096	-0.037429	0.160307	-0.022045	0.00247
1.15	-0.010794	-0.031362	0.160282	-0.020383	0.00373
1.15333	-0.011452	-0.024893	0.160074	-0.018619	0.00682
1.15667	-0.012702	-0.020141	0.162689	-0.017267	0.01203
1.16	-0.015991	-0.017788	0.169178	-0.016146	0.0183
1.16333	-0.019782	-0.017659	0.177627	-0.014414	0.02308
1.16667	-0.021007	-0.019113	0.184841	-0.011464	0.02374
1.17	-0.018487	-0.020911	0.187987	-0.007712	0.01931
1.17333	-0.013988	-0.021905	0.186134	-0.004699	0.01038
1.17667	-0.010299	-0.021746	0.181038	-0.004071	-0.00142
1.18	-0.009015	-0.020638	0.175747	-0.006418	-0.01337
1.18333	-0.009615	-0.01934	0.173022	-0.010885	-0.02215
1.18667	-0.010096	-0.01882	0.174915	-0.015827	-0.02559
1.19	-0.009026	-0.018984	0.181755	-0.020043	-0.02377
1.19333	-0.007017	-0.018898	0.190913	-0.023187	-0.01858
1.19667	-0.005682	-0.018265	0.198046	-0.025304	-0.01247
1.2	-0.006025	-0.017379	0.200305	-0.026505	-0.00698
1.20333	-0.008011	-0.016323	0.197812	-0.026909	-0.00198
1.20667	-0.010334	-0.015667	0.192701	-0.026428	0.00342
1.21	-0.011077	-0.01679	0.187836	-0.024907	0.00923
1.21333	-0.009686	-0.019935	0.185648	-0.022979	0.01439
1.21667	-0.007649	-0.023471	0.186938	-0.022098	0.01847
1.22	-0.00685	-0.025743	0.190879	-0.023095	0.02282
1.22333	-0.007835	-0.026184	0.196272	-0.025519	0.02861
1.22667	-0.009599	-0.025139	0.202018	-0.028608	0.03439
1.23	-0.010418	-0.023563	0.206798	-0.031694	0.0376
1.23333	-0.008905	-0.022157	0.209808	-0.033854	0.03764
1.23667	-0.004747	-0.020813	0.211227	-0.034683	0.03573
1.24	0.000612	-0.019394	0.211384	-0.034966	0.03305
1.24333	0.004458	-0.018571	0.210683	-0.035749	0.03008
1.24667	0.00558	-0.019349	0.210253	-0.037348	0.02691
1.25	0.005219	-0.021726	0.211369	-0.038911	0.02367
1.25333	0.004455	-0.024461	0.214268	-0.038757	0.02151
1.25667	0.003021	-0.026347	0.217988	-0.035986	0.02216
1.26	0.000706	-0.026994	0.221151	-0.03134	0.0261
1.26333	-0.001587	-0.026687	0.222796	-0.026075	0.03224
1.26667	-0.002228	-0.026062	0.2224	-0.020686	0.03885
1.27	-0.000185	-0.025452	0.219609	-0.015403	0.04371
1.27333	0.003968	-0.024379	0.215071	-0.011571	0.04468
1.27667	0.008336	-0.022047	0.210939	-0.01128	0.04059
1.28	0.011008	-0.018219	0.208915	-0.015368	0.03184
1.28333	0.010951	-0.013653	0.208538	-0.022498	0.0206
1.28667	0.007926	-0.009875	0.208359	-0.030437	0.01071
1.29	0.002573	-0.0082	0.20771	-0.037358	0.00589
1.29333	-0.003392	-0.009053	0.207208	-0.041496	0.00652
1.29667	-0.00821	-0.012152	0.208042	-0.041469	0.00907
1.3	-0.011215	-0.016673	0.210366	-0.037957	0.0089
1.30333	-0.012514	-0.021565	0.21301	-0.033537	0.00421
1.30667	-0.012645	-0.026327	0.214957	-0.030304	-0.00264
1.31	-0.011955	-0.031108	0.215854	-0.02814	-0.00778
1.31333	-0.00903	-0.035873	0.215314	-0.02543	-0.00901
1.31667	-0.001832	-0.03992	0.213064	-0.021515	-0.00618
1.32	0.008699	-0.042487	0.209581	-0.017535	-0.000394
1.32333	0.0182	-0.043426	0.205998	-0.014561	0.00604
1.32667	0.02213	-0.042564	0.20393	-0.012513	0.01097
1.33	0.018902	-0.039421	0.204885	-0.010965	0.0141
1.33333	0.010624	-0.034769	0.208858	-0.010063	0.01598
1.33667	0.001311	-0.031236	0.214086	-0.010642	0.017
1.34	-0.005421	-0.031067	0.218516	-0.013238	0.01798
1.34333	-0.007509	-0.033728	0.221302	-0.017182	0.01979
1.34667	-0.005281	-0.03671	0.22301	-0.020909	0.02242
1.35	-0.001127	-0.03853	0.224378	-0.022814	0.02542
1.35333	0.002758	-0.039373	0.225385	-0.02207	0.0279
1.35667	0.00533	-0.039568	0.225559	-0.019067	0.02803
1.36	0.005983	-0.038866	0.224267	-0.015235	0.02494
1.36333	0.004712	-0.036613	0.22097	-0.011959	0.02013
1.36667	0.002357	-0.033052	0.215961	-0.009357	0.01569
1.37	5.6e-05	-0.029998	0.210678	-0.007207	0.01349
1.37333	-0.00137	-0.028842	0.207048	-0.006315	0.01545
1.37667	-0.001864	-0.029124	0.206424	-0.007065	0.02174
1.38	-0.001973	-0.029319	0.208802	-0.008178	0.02939
1.38333	-0.002304	-0.027855	0.212672	-0.008088	0.03434
1.38667	-0.003083	-0.024506	0.216111	-0.006041	0.03347
1.39	-0.003759	-0.021108	0.218338	-0.002483	0.02549
1.39333	-0.003295	-0.019184	0.219719	0.000445	0.01246
1.39667	-0.001443	-0.017776	0.221012	0.000146	-0.000684
1.4	0.000453	-0.015339	0.222841	-0.003967	-0.00965
1.40333	0.000613	-0.012414	0.224855	-0.009789	-0.01284
1.40667	-0.001618	-0.011171	0.225902	-0.014528	-0.01101
1.41	-0.006103	-0.012926	0.225643	-0.017092	-0.00696
1.41333	-0.01207	-0.017034	0.225215	-0.018045	-0.00401
1.41667	-0.017163	-0.022	0.225682	-0.018286	-0.00374
1.42	-0.018561	-0.026364	0.226393	-0.018582	-0.00523
1.42333	-0.015037	-0.028769	0.225744	-0.019397	-0.00642
1.42667	-0.007242	-0.028493	0.223284	-0.020744	-0.00623
1.43	0.002378	-0.025872	0.220333	-0.022124	-0.0051
1.43333	0.010144	-0.022012	0.218639	-0.022451	-0.00421
1.43667	0.013348	-0.018458	0.218942	-0.020985	-0.00424
1.44	0.011714	-0.016713	0.22082	-0.018657	-0.00453
1.44333	0.006464	-0.017571	0.223584	-0.017387	-0.00392
1.44667	-0.000829	-0.020923	0.227287	-0.018176	-0.00207
1.45	-0.008167	-0.025676	0.232564	-0.021031	0.001
1.45333	-0.013656	-0.030185	0.239104	-0.025933	0.00513
1.45667	-0.016725	-0.03356	0.245056	-0.03242	0.00955
1.46	-0.017675	-0.035959	0.248741	-0.039283	0.01366
1.46333	-0.016401	-0.037259	0.250241	-0.045603	0.01735
1.46667	-0.012654	-0.036573	0.250519	-0.051173	0.01942
1.47	-0.007226	-0.033501	0.250064	-0.055681	0.0175
1.47333	-0.002137	-0.028757	0.249135	-0.058176	0.01117
1.47667	0.000499	-0.023344	0.247383	-0.057812	0.00312
1.48	4e-06	-0.017997	0.24316	-0.054366	-0.00331
1.48333	-0.0023	-0.013231	0.235413	-0.047968	-0.00629
1.48667	-0.004163	-0.009771	0.22594	-0.039792	-0.00561
1.49	-0.004143	-0.008986	0.21863	-0.03237	-0.0026
1.49333	-0.00263	-0.011936	0.216734	-0.028213	0.000669
1.49667	-0.001633	-0.017885	0.221081	-0.028502	0.00281
1.5	-0.003236	-0.024364	0.230243	-0.032356	0.00362
1.50333	-0.007458	-0.028545	0.241486	-0.037329	0.00329
1.50667	-0.011831	-0.02885	0.251539	-0.041287	0.00155
1.51	-0.013763	-0.025726	0.257434	-0.043365	-0.00167
1.51333	-0.01313	-0.021127	0.258021	-0.043677	-0.00458
1.51667	-0.012008	-0.017574	0.25481	-0.042885	-0.00493
1.52	-0.011887	-0.016974	0.250425	-0.041612	-0.00332
1.52333	-0.012109	-0.019167	0.246627	-0.039651	-0.00265
1.52667	-0.011146	-0.021993	0.244452	-0.036023	-0.00421
1.53	-0.008169	-0.023093	0.244681	-0.030969	-0.0057
1.53333	-0.003671	-0.021322	0.246961	-0.027094	-0.00368
1.53667	0.00049	-0.017441	0.249719	-0.026748	0.00186
1.54	0.002596	-0.013974	0.251759	-0.029451	0.0075
1.54333	0.002815	-0.013204	0.253132	-0.033116	0.01112
1.54667	0.002522	-0.015359	0.254266	-0.036372	0.01351
1.55	0.00249	-0.019204	0.25505	-0.038796	0.01593
1.55333	0.002465	-0.023455	0.255156	-0.039902	0.01891
1.55667	0.002066	-0.027406	0.254773	-0.039176	0.02216
1.56	0.001691	-0.031048	0.254755	-0.036612	0.02493
1.56333	0.002064	-0.03475	0.255916	-0.032507	0.0271
1.56667	0.003209	-0.038345	0.25778	-0.027656	0.02878
1.57	0.00424	-0.040999	0.258504	-0.023667	0.02957
1.57333	0.003798	-0.042609	0.256739	-0.021789	0.02915
1.57667	0.001562	-0.043883	0.253229	-0.021353	0.02761
1.58	-0.000478	-0.044516	0.250006	-0.020362	0.02498
1.58333	3.2e-05	-0.042897	0.248293	-0.017783	0.02145
1.58667	0.002839	-0.038141	0.247964	-0.014394	0.01755
1.59	0.005717	-0.031854	0.248632	-0.011637	0.01403
1.59333	0.007229	-0.027059	0.250452	-0.010824	0.01223
1.59667	0.007248	-0.025119	0.254063	-0.012996	0.01348
1.6	0.006194	-0.024602	0.25955	-0.018206	0.01701
1.60333	0.004861	-0.022959	0.265255	-0.024703	0.01991
1.60667	0.003642	-0.019057	0.268529	-0.029475	0.02042
1.61	0.001694	-0.014431	0.26798	-0.03054	0.01932
1.61333	-0.002331	-0.011734	0.264615	-0.028663	0.01773
1.61667	-0.008747	-0.012425	0.261033	-0.026339	0.01587
1.62	-0.016287	-0.016444	0.259313	-0.025329	0.01466
1.62333	-0.022726	-0.023143	0.259638	-0.025536	0.01536
1.62667	-0.026077	-0.031362	0.26132	-0.026362	0.01745
1.63	-0.026024	-0.038463	0.263925	-0.027663	0.01871
1.63333	-0.023817	-0.040744	0.266914	-0.028563	0.01811
1.63667	-0.020669	-0.036377	0.269387	-0.027677	0.01741
1.64	-0.017195	-0.027862	0.270522	-0.025196	0.01923
1.64333	-0.01386	-0.02063	0.270219	-0.022534	0.02399
1.64667	-0.010871	-0.018709	0.269229	-0.02027	0.02951
1.65	-0.007591	-0.021731	0.26827	-0.018252	0.03299
1.65333	-0.003217	-0.025963	0.267256	-0.016698	0.03301
1.65667	0.001351	-0.027741	0.266314	-0.015792	0.02961
1.66	0.003895	-0.026049	0.267147	-0.015123	0.02362
1.66333	0.003791	-0.022319	0.271062	-0.014628	0.01713
1.66667	0.002854	-0.018569	0.276135	-0.015283	0.01223
1.67	0.002909	-0.016567	0.279194	-0.01794	0.00886
1.67333	0.004293	-0.01793	0.279424	-0.022127	0.00591
1.67667	0.006704	-0.022918	0.278035	-0.026144	0.00321
1.68	0.009439	-0.029324	0.276636	-0.028157	0.00125
1.68333	0.011201	-0.034025	0.276788	-0.027649	0.000596
1.68667	0.011431	-0.035355	0.278913	-0.025692	0.00171
1.69	0.011283	-0.034013	0.282008	-0.023822	0.00419
1.69333	0.012072	-0.032218	0.285128	-0.02276	0.00692
1.69667	0.013313	-0.031302	0.287241	-0.021961	0.00927
1.7	0.013302	-0.030265	0.286485	-0.020565	0.01172
1.70333	0.011263	-0.027428	0.281881	-0.018516	0.01534
1.70667	0.008191	-0.022685	0.274862	-0.01621	0.0205
1.71	0.005504	-0.017512	0.26886	-0.013995	0.02618
1.71333	0.003456	-0.013466	0.267379	-0.012467	0.03063
1.71667	0.001838	-0.011223	0.270909	-0.012305	0.03161
1.72	0.001148	-0.010889	0.276231	-0.013707	0.02689
1.72333	0.001375	-0.012382	0.27985	-0.016345	0.01657
1.72667	0.001285	-0.015386	0.280892	-0.019607	0.00455
1.73	0.000189	-0.01927	0.280193	-0.022642	-0.00427
1.73333	-0.001227	-0.022812	0.278801	-0.024304	-0.00765
1.73667	-0.001639	-0.024665	0.278273	-0.023834	-0.00601
1.74	0.000254	-0.024496	0.28008	-0.022231	-0.00035
1.74333	0.004495	-0.022992	0.283751	-0.02202	0.00838
1.74667	0.009073	-0.020961	0.287484	-0.025194	0.01838
1.75	0.011584	-0.018869	0.290331	-0.031809	0.02687
1.75333	0.011371	-0.016916	0.292143	-0.040261	0.0316
1.75667	0.009487	-0.015408	0.292708	-0.0485	0.03246
1.76	0.007501	-0.014815	0.292409	-0.054438	0.03115
1.76333	0.006621	-0.015147	0.292206	-0.055766	0.02961
1.76667	0.006771	-0.015714	0.292238	-0.051092	0.02914
1.77	0.006221	-0.015611	0.292381	-0.041567	0.03008
1.77333	0.003104	-0.01448	0.293968	-0.03068	0.03166
1.77667	-0.002132	-0.01308	0.298662	-0.022149	0.03229
1.78	-0.006122	-0.012499	0.306216	-0.01794	0.03045
1.78333	-0.005337	-0.013049	0.314635	-0.017937	0.02621
1.78667	0.000212	-0.014234	0.321606	-0.020749	0.02154
1.79	0.006398	-0.014774	0.325125	-0.024465	0.01891
1.79333	0.008773	-0.013463	0.323696	-0.027099	0.01927
1.79667	0.00677	-0.010877	0.317581	-0.026942	0.02113
1.8	0.003527	-0.008672	0.309296	-0.022988	0.02179
1.80333	0.002368	-0.007527	0.301139	-0.015721	0.01985
1.80667	0.004063	-0.007498	0.293685	-0.007567	0.01622
1.81	0.006809	-0.008878	0.287603	-0.002013	0.01273
1.81333	0.00805	-0.01106	0.284189	-0.001654	0.01103
1.81667	0.006109	-0.012559	0.283258	-0.006148	0.01217
1.82	0.000889	-0.01306	0.28315	-0.012109	0.01538
1.82333	-0.006187	-0.013767	0.283387	-0.016172	0.01791
1.82667	-0.012891	-0.015896	0.285052	-0.017989	0.01756
1.83	-0.016991	-0.019805	0.288673	-0.019591	0.01477
1.83333	-0.017115	-0.024504	0.29345	-0.022977	0.01156
1.83667	-0.01363	-0.028082	0.298054	-0.028804	0.00961
1.84	-0.008448	-0.029457	0.301441	-0.035619	0.00962
1.84333	-0.003437	-0.028799	0.303044	-0.0402	0.01156
1.84667	0.000818	-0.026797	0.302801	-0.040193	0.01546
1.85	0.004548	-0.024373	0.301565	-0.035962	0.02187
1.85333	0.007438	-0.021924	0.300638	-0.029579	0.03019
1.85667	0.00809	-0.019139	0.300714	-0.023453	0.03777
1.86	0.005138	-0.015936	0.3017	-0.019769	0.04175
1.86333	-0.001112	-0.012984	0.302743	-0.019722	0.04088
1.86667	-0.00795	-0.011739	0.302687	-0.022743	0.03533
1.87	-0.011248	-0.013167	0.301475	-0.027012	0.02625
1.87333	-0.008409	-0.016015	0.300272	-0.031072	0.01665
1.87667	-0.000584	-0.017915	0.299636	-0.034631	0.01086
1.88	0.008736	-0.01817	0.298869	-0.037701	0.01115
1.88333	0.016516	-0.018233	0.297704	-0.039728	0.01575
1.88667	0.020828	-0.019423	0.297091	-0.040189	0.02093
1.89	0.020435	-0.021395	0.297418	-0.039518	0.02391
1.89333	0.015505	-0.023145	0.297495	-0.038747	0.02365
1.89667	0.007815	-0.024107	0.29638	-0.038236	0.02061
1.9	-0.000314	-0.023993	0.294981	-0.03698	0.01649
1.90333	-0.006679	-0.022804	0.295154	-0.033361	0.01291
1.90667	-0.009967	-0.021157	0.2978	-0.026905	0.00947
1.91	-0.010404	-0.01999	0.30205	-0.019711	0.0044
1.91333	-0.008628	-0.019974	0.306426	-0.015541	-0.00219
1.91667	-0.004919	-0.021637	0.310198	-0.016742	-0.00707
1.92	-0.000209	-0.02573	0.312881	-0.022311	-0.00702
1.92333	0.003685	-0.032512	0.313608	-0.028947	-0.00192
1.92667	0.005294	-0.040311	0.312291	-0.033568	0.00581
1.93	0.004367	-0.045462	0.310745	-0.035053	0.01398
1.93333	0.001983	-0.044991	0.311374	-0.033882	0.02191
1.93667	-0.000212	-0.039423	0.314564	-0.030914	0.02912
1.94	-0.001634	-0.032242	0.318155	-0.027254	0.03475
1.94333	-0.003209	-0.027059	0.319707	-0.024299	0.03849
1.94667	-0.006069	-0.025445	0.318669	-0.022681	0.04174
1.95	-0.010441	-0.02687	0.316421	-0.022038	0.04625
1.95333	-0.015595	-0.029817	0.315201	-0.022579	0.05148
1.95667	-0.020163	-0.032284	0.317086	-0.02538	0.05493
1.96	-0.022458	-0.032213	0.323002	-0.030337	0.05479
1.96333	-0.021356	-0.028392	0.331857	-0.035242	0.05093
1.96667	-0.017419	-0.021185	0.341018	-0.038008	0.04416
1.97	-0.012614	-0.012895	0.348263	-0.038786	0.03515
1.97333	-0.008563	-0.006769	0.352737	-0.038742	0.02447
1.97667	-0.005444	-0.00453	0.354092	-0.03815	0.01389
1.98	-0.002839	-0.005233	0.352136	-0.036647	0.00613
1.98333	-0.000964	-0.00648	0.347503	-0.033944	0.00265
1.98667	-0.000507	-0.006452	0.34161	-0.030273	0.00298
1.99	-0.001646	-0.005192	0.335833	-0.026639	0.00557
1.99333	-0.003254	-0.004028	0.331041	-0.023941	0.00828
1.99667	-0.003348	-0.004171	0.327863	-0.022334	0.00958
2	-0.000705	-0.005987	0.326959	-0.021639	0.00906
2.00333	0.004464	-0.008984	0.328445	-0.021653	0.00703
2.00667	0.010549	-0.012465	0.331392	-0.022255	0.00496
2.01	0.015083	-0.016084	0.33417	-0.023346	0.00503
2.01333	0.016429	-0.019392	0.335413	-0.02492	0.00819
2.01667	0.01478	-0.02145	0.33534	-0.027247	0.0137
2.02	0.011377	-0.021787	0.335477	-0.030474	0.02016
2.02333	0.007576	-0.021182	0.336507	-0.034203	0.02595
2.02667	0.004563	-0.020696	0.337409	-0.037777	0.02967
2.03	0.003038	-0.02071	0.336818	-0.040575	0.03102
2.03333	0.002625	-0.020977	0.334121	-0.041277	0.03083
2.03667	0.001727	-0.020653	0.329565	-0.037967	0.03034
2.04	-0.001163	-0.019084	0.324384	-0.030879	0.03038
2.04333	-0.005759	-0.017214	0.320316	-0.023747	0.03071
2.04667	-0.010004	-0.016897	0.318786	-0.020117	0.03008
2.05	-0.011692	-0.018511	0.320444	-0.019823	0.02699
2.05333	-0.010222	-0.020796	0.324562	-0.020655	0.02062
2.05667	-0.006907	-0.022876	0.329099	-0.021499	0.012
2.06	-0.00403	-0.024803	0.331727	-0.022925	0.00378
2.06333	-0.003699	-0.026625	0.330987	-0.025846	-0.00192
2.06667	-0.006052	-0.027902	0.327424	-0.030062	-0.00437
2.07	-0.008616	-0.027868	0.323624	-0.034182	-0.00342
2.07333	-0.008839	-0.026117	0.321886	-0.036641	9.8e-05
2.07667	-0.006379	-0.02304	0.322153	-0.036612	0.00415
2.08	-0.002502	-0.019761	0.323073	-0.034558	0.00692
2.08333	0.001038	-0.017501	0.324025	-0.032061	0.00787
2.08667	0.002564	-0.01644	0.325416	-0.030608	0.00795
2.09	0.001824	-0.015847	0.327871	-0.030535	0.00902
2.09333	0.000926	-0.015617	0.331531	-0.031284	0.01206
2.09667	0.002269	-0.016852	0.336022	-0.032187	0.01592
2.1	0.005729	-0.020506	0.340775	-0.032929	0.01842
2.10333	0.009288	-0.025469	0.344899	-0.033491	0.01847
2.10667	0.011282	-0.029056	0.347139	-0.03325	0.01714
2.11	0.01136	-0.030185	0.3467	-0.030661	0.01669
2.11333	0.010485	-0.030257	0.344305	-0.02481	0.01823
2.11667	0.009909	-0.030395	0.341999	-0.017007	0.02111
2.12	0.009819	-0.03008	0.341138	-0.010255	0.0241
2.12333	0.009213	-0.028502	0.341199	-0.007112	0.02632
2.12667	0.006917	-0.025662	0.341203	-0.00834	0.02781
2.13	0.002804	-0.022508	0.341306	-0.013081	0.02947
2.13333	-0.002245	-0.020704	0.342233	-0.019345	0.03232
2.13667	-0.007456	-0.021638	0.343653	-0.024722	0.03669
2.14	-0.012186	-0.02512	0.34423	-0.027601	0.04154
2.14333	-0.015261	-0.029862	0.343187	-0.028236	0.04443
2.14667	-0.015301	-0.035184	0.340577	-0.028101	0.04323
2.15	-0.011528	-0.040536	0.33695	-0.027052	0.03845
2.15333	-0.004343	-0.043983	0.334102	-0.022749	0.03289
2.15667	0.004464	-0.043509	0.334353	-0.014367	0.02877
2.16	0.012266	-0.039411	0.338091	-0.004656	0.02648
2.16333	0.016625	-0.033685	0.343506	0.002555	0.02612
2.16667	0.016426	-0.027941	0.34885	0.005312	0.02803
2.17	0.012247	-0.023188	0.35385	0.004282	0.03133
2.17333	0.005637	-0.020483	0.358894	0.001808	0.03417
2.17667	-0.001316	-0.020454	0.36368	9.8e-05	0.03547
2.18	-0.00652	-0.022564	0.367168	-0.000362	0.03541
2.18333	-0.009343	-0.025403	0.368453	-0.000848	0.03484
2.18667	-0.01088	-0.02759	0.367327	-0.002762	0.03483
2.19	-0.012613	-0.028722	0.364037	-0.006136	0.03618
2.19333	-0.015141	-0.029513	0.359041	-0.009728	0.038
2.19667	-0.017598	-0.030318	0.353674	-0.012534	0.03703
2.2	-0.018625	-0.030389	0.350435	-0.014842	0.03124
2.20333	-0.018062	-0.029138	0.35143	-0.017528	0.02374
2.20667	-0.016993	-0.026318	0.356488	-0.021525	0.02004
2.21	-0.016765	-0.021142	0.362977	-0.0274	0.02253
2.21333	-0.018108	-0.013309	0.367537	-0.034064	0.02899
2.21667	-0.020472	-0.00478	0.368482	-0.039086	0.03574
2.22	-0.022619	0.000821	0.36691	-0.040714	0.0404
2.22333	-0.023865	0.001007	0.365577	-0.038819	0.04164
2.22667	-0.023741	-0.003817	0.366524	-0.034501	0.03899
2.23	-0.021041	-0.011313	0.36942	-0.029572	0.03406
2.23333	-0.015362	-0.018855	0.372265	-0.026194	0.03023
2.23667	-0.008985	-0.024386	0.373775	-0.026217	0.02964
2.24	-0.004862	-0.027295	0.374557	-0.030063	0.03077
2.24333	-0.003738	-0.028756	0.375716	-0.03585	0.03035
2.24667	-0.004425	-0.030246	0.377186	-0.040198	0.02716
2.25	-0.00536	-0.031941	0.378076	-0.040698	0.02275
2.25333	-0.005592	-0.032933	0.377914	-0.037324	0.01925
2.25667	-0.005078	-0.032325	0.376718	-0.031649	0.01817
2.26	-0.004364	-0.029737	0.374681	-0.025613	0.02056
2.26333	-0.004357	-0.025326	0.372803	-0.020579	0.02621
2.26667	-0.005845	-0.020198	0.372182	-0.016982	0.0333
2.27	-0.008482	-0.016522	0.37229	-0.014498	0.03971
2.27333	-0.01052	-0.016175	0.371778	-0.012371	0.044
2.27667	-0.009951	-0.019174	0.370253	-0.010179	0.0459
2.28	-0.005978	-0.02358	0.36816	-0.008275	0.04683
2.28333	0.000115	-0.026686	0.366106	-0.007249	0.04882
2.28667	0.005724	-0.02674	0.364414	-0.007771	0.05229
2.29	0.009076	-0.024197	0.36292	-0.01086	0.05542
2.29333	0.009971	-0.021104	0.361638	-0.016804	0.05618
2.29667	0.008808	-0.019408	0.361489	-0.023693	0.05418
2.3	0.005911	-0.020017	0.36364	-0.028472	0.05022
2.30333	0.001743	-0.022328	0.367723	-0.029671	0.04518
2.30667	-0.002769	-0.024877	0.37177	-0.028592	0.03956
2.31	-0.006858	-0.027257	0.374137	-0.028054	0.03372
2.31333	-0.010109	-0.029932	0.373929	-0.029983	0.02793
2.31667	-0.011505	-0.032089	0.370364	-0.034019	0.02199
2.32	-0.010266	-0.032035	0.363872	-0.038286	0.01596
2.32333	-0.00752	-0.029522	0.35688	-0.041149	0.01069
2.32667	-0.005082	-0.025966	0.352226	-0.041956	0.00695
2.33	-0.00332	-0.022938	0.35155	-0.040506	0.00561
2.33333	-0.001428	-0.021171	0.354621	-0.036964	0.0081
2.33667	0.001081	-0.020586	0.359418	-0.032503	0.01477
2.34	0.003936	-0.021217	0.363605	-0.028963	0.02409
2.34333	0.006711	-0.023839	0.366341	-0.027678	0.03408
2.34667	0.008983	-0.029031	0.368458	-0.028888	0.04286
2.35	0.010085	-0.035534	0.370999	-0.032044	0.04809
2.35333	0.009759	-0.04027	0.374119	-0.035955	0.04813
2.35667	0.008857	-0.040597	0.376977	-0.038387	0.044
2.36	0.008634	-0.036185	0.378299	-0.03685	0.03841
2.36333	0.009451	-0.028485	0.37779	-0.030288	0.0333
2.36667	0.010217	-0.019447	0.376555	-0.019642	0.02973
2.37	0.009067	-0.01132	0.375895	-0.00767	0.02834
2.37333	0.004828	-0.006502	0.376681	0.001777	0.0283
2.37667	-0.00179	-0.006276	0.379292	0.005754	0.02759
2.38	-0.008607	-0.009628	0.383126	0.004205	0.02565
2.38333	-0.014169	-0.014027	0.386621	-0.000121	0.02421
2.38667	-0.018759	-0.01764	0.388315	-0.004158	0.02504
2.39	-0.022574	-0.0205	0.387921	-0.007039	0.02772
2.39333	-0.024347	-0.02332	0.386516	-0.009919	0.0299
2.39667	-0.022541	-0.02544	0.385858	-0.014145	0.02972
2.4	-0.016941	-0.025151	0.387083	-0.019929	0.02716
2.40333	-0.008983	-0.022115	0.389679	-0.025945	0.02371
2.40667	-0.0012	-0.018197	0.391832	-0.03004	0.02142
2.41	0.004263	-0.01607	0.391913	-0.030798	0.02134
2.41333	0.007493	-0.017278	0.39004	-0.02889	0.02219
2.41667	0.010423	-0.021062	0.388193	-0.026525	0.02163
2.42	0.0139	-0.024983	0.387997	-0.025489	0.01908
2.42333	0.016511	-0.026725	0.389183	-0.026296	0.01624
2.42667	0.01688	-0.025718	0.391006	-0.028446	0.01501
2.43	0.015561	-0.023451	0.39328	-0.030368	0.0151
2.43333	0.01413	-0.021841	0.395335	-0.029814	0.01442
2.43667	0.013463	-0.021485	0.395759	-0.026027	0.01208
2.44	0.013522	-0.02169	0.393889	-0.021357	0.00966
2.44333	0.014082	-0.021385	0.390714	-0.019202	0.00942
2.44667	0.014813	-0.020101	0.387936	-0.020845	0.01233
2.45	0.014802	-0.018661	0.386806	-0.024757	0.01747
2.45333	0.012603	-0.018288	0.387752	-0.027945	0.02357
2.45667	0.007584	-0.019008	0.390271	-0.028247	0.02967
2.46	0.00142	-0.019962	0.39341	-0.025962	0.03447
2.46333	-0.002806	-0.021087	0.396629	-0.022818	0.03739
2.46667	-0.003429	-0.023147	0.399842	-0.020049	0.03908
2.47	-0.001407	-0.026356	0.402874	-0.018186	0.0395
2.47333	0.001522	-0.029799	0.405194	-0.017576	0.0383
2.47667	0.004654	-0.031755	0.406467	-0.018043	0.03616
2.48	0.00757	-0.030644	0.407349	-0.018525	0.03351
2.48333	0.009402	-0.026443	0.409079	-0.01759	0.0296
2.48667	0.009884	-0.020957	0.412187	-0.014228	0.02503
2.49	0.009621	-0.016148	0.415641	-0.008613	0.02229
2.49333	0.008799	-0.013003	0.417375	-0.002461	0.02257
2.49667	0.006573	-0.011802	0.416149	0.00207	0.02422
2.5	0.002381	-0.01179	0.412549	0.004244	0.0248
2.50333	-0.002408	-0.011604	0.407946	0.004576	0.02301
2.50667	-0.00547	-0.011178	0.403515	0.002795	0.01917
2.51	-0.006138	-0.011618	0.40053	-0.001834	0.01535
2.51333	-0.005318	-0.013322	0.400264	-0.007812	0.01432
2.51667	-0.003357	-0.016073	0.40253	-0.011635	0.01797
2.52	5.1e-05	-0.020162	0.405215	-0.011189	0.02563
2.52333	0.004089	-0.025894	0.406521	-0.007286	0.03379
2.52667	0.00665	-0.032528	0.407004	-0.002346	0.03874
2.53	0.006516	-0.038016	0.408285	0.001363	0.03996
2.53333	0.004447	-0.039863	0.41079	0.002899	0.0401
2.53667	0.001675	-0.036967	0.413722	0.002681	0.0411
2.54	-0.001294	-0.030635	0.416191	0.001678	0.04243
2.54333	-0.003976	-0.023799	0.417709	0.000834	0.04266
2.54667	-0.005221	-0.019218	0.418318	0.000295	0.04083
2.55	-0.003826	-0.017575	0.418573	-0.001009	0.03693
2.55333	0.000637	-0.017386	0.419258	-0.003915	0.03232
2.55667	0.007374	-0.017008	0.421393	-0.007681	0.02932
2.56	0.014501	-0.015465	0.425675	-0.010909	0.02912
2.56333	0.020282	-0.011738	0.43097	-0.013061	0.03089
2.56667	0.023581	-0.005753	0.434801	-0.014798	0.03334
2.57	0.023182	0.000381	0.435977	-0.01702	0.03569
2.57333	0.018673	0.003926	0.435356	-0.020085	0.0374
2.57667	0.011675	0.003741	0.434212	-0.024176	0.03854
2.58	0.004832	0.000754	0.432892	-0.029025	0.03951
2.58333	-0.000143	-0.002852	0.431233	-0.033213	0.04014
2.58667	-0.00322	-0.004931	0.429646	-0.035242	0.04011
2.59	-0.005294	-0.004865	0.428727	-0.034912	0.04009
2.59333	-0.007242	-0.004298	0.428352	-0.033204	0.04149
2.59667	-0.009401	-0.005335	0.428031	-0.031185	0.04463
2.6	-0.011231	-0.008103	0.427508	-0.028766	0.04768
2.60333	-0.011966	-0.01129	0.42671	-0.025124	0.04782
2.60667	-0.011365	-0.014024	0.425744	-0.020609	0.04366
2.61	-0.009237	-0.016258	0.425031	-0.016411	0.0365
2.61333	-0.005438	-0.018488	0.425307	-0.012835	0.02911
2.61667	-0.000594	-0.021315	0.42747	-0.009693	0.0237
2.62	0.004498	-0.024187	0.432009	-0.007159	0.02088
2.62333	0.00971	-0.024736	0.438253	-0.005363	0.01974
2.62667	0.014656	-0.020856	0.444428	-0.004128	0.01933
2.63	0.017656	-0.013528	0.448938	-0.00355	0.01938
2.63333	0.017002	-0.006475	0.451444	-0.004418	0.02015
2.63667	0.013099	-0.003059	0.452314	-0.007564	0.02214
2.64	0.008018	-0.003808	0.451445	-0.012877	0.02559
2.64333	0.00327	-0.006602	0.448009	-0.018929	0.02981
2.64667	-0.000563	-0.008952	0.441578	-0.023867	0.03353
2.65	-0.002778	-0.009894	0.433537	-0.027025	0.03619
2.65333	-0.002575	-0.010027	0.426364	-0.028905	0.03864
2.65667	-0.000121	-0.010187	0.421468	-0.030011	0.04188
2.66	0.002972	-0.010373	0.419068	-0.03052	0.04574
2.66333	0.004796	-0.010225	0.419272	-0.030392	0.0498
2.66667	0.004602	-0.009761	0.421915	-0.029824	0.05424
2.67	0.002762	-0.009437	0.426098	-0.029341	0.0583
2.67333	-0.000292	-0.010226	0.430527	-0.028867	0.05979
2.67667	-0.004219	-0.013028	0.434364	-0.027776	0.05763
2.68	-0.007952	-0.017287	0.437372	-0.026006	0.05382
2.68333	-0.01006	-0.020936	0.43919	-0.024222	0.05149
2.68667	-0.010077	-0.022246	0.439797	-0.023152	0.05101
2.69	-0.008665	-0.021377	0.4402	-0.02331	0.04932
2.69333	-0.006467	-0.019547	0.441437	-0.024913	0.04373
2.69667	-0.003555	-0.017323	0.443508	-0.027269	0.03517
2.7	-0.000677	-0.014781	0.445331	-0.028749	0.02663
2.70333	0.000343	-0.01251	0.445306	-0.028322	0.01972
2.70667	-0.001257	-0.011223	0.442779	-0.026616	0.0141
2.71	-0.003896	-0.011146	0.439191	-0.024845	0.00976
2.71333	-0.005108	-0.012309	0.43684	-0.023362	0.00854
2.71667	-0.003446	-0.014393	0.436646	-0.021928	0.01247
2.72	0.00091	-0.016553	0.437832	-0.020724	0.02104
2.72333	0.006327	-0.018338	0.439515	-0.020003	0.03072
2.72667	0.010673	-0.019737	0.441777	-0.019234	0.03722
2.73	0.012786	-0.020225	0.444655	-0.017635	0.03862
2.73333	0.01272	-0.019415	0.447143	-0.015294	0.03623
2.73667	0.010616	-0.017978	0.448281	-0.013191	0.03289
2.74	0.006433	-0.016748	0.448367	-0.011964	0.0313
2.74333	0.000723	-0.01598	0.448622	-0.011536	0.03331
2.74667	-0.005826	-0.015765	0.449979	-0.012304	0.03927
2.75	-0.012985	-0.016062	0.452159	-0.014841	0.04765
2.75333	-0.019632	-0.016289	0.454251	-0.018046	0.05571
2.75667	-0.02344	-0.015613	0.455761	-0.019727	0.06059
2.76	-0.023401	-0.013831	0.456465	-0.01913	0.06041
2.76333	-0.021196	-0.011675	0.455909	-0.017659	0.05542
2.76667	-0.018792	-0.010057	0.453768	-0.017357	0.04828
2.77	-0.01595	-0.009686	0.450719	-0.0193	0.04207
2.77333	-0.0113	-0.0116	0.448261	-0.023293	0.03782
2.77667	-0.004595	-0.016488	0.447188	-0.028412	0.03415
2.78	0.002866	-0.023232	0.446741	-0.033418	0.02896
2.78333	0.008859	-0.029461	0.445676	-0.037051	0.02222
2.78667	0.011323	-0.03329	0.443845	-0.037978	0.01666
2.79	0.009696	-0.034135	0.442044	-0.034801	0.01476
2.79333	0.005374	-0.032251	0.441019	-0.027358	0.01646
2.79667	0.00083	-0.027994	0.441472	-0.017968	0.0202
2.8	-0.001959	-0.022286	0.443749	-0.01046	0.02383
2.80333	-0.002415	-0.016818	0.446976	-0.007684	0.02383
2.80667	-0.001107	-0.012945	0.449417	-0.009481	0.01592
2.81	0.000428	-0.011274	0.449774	-0.013286	-0.00274
2.81333	0.000344	-0.012155	0.447957	-0.016982	-0.03249
2.81667	-0.00155	-0.015773	0.444844	-0.020032	-0.07213
2.82	-0.00339	-0.021625	0.441985	-0.022236	-0.1217
2.82333	-0.00375	-0.028105	0.441015	-0.023099	-0.18555
2.82667	-0.003215	-0.033196	0.442219	-0.022154	-0.27183
2.83	-0.002882	-0.036051	0.444487	-0.019114	-0.38892
2.83333	-0.003035	-0.037706	0.447145	-0.013818	-0.54446
2.83667	-0.003443	-0.039507	0.450536	-0.006436	-0.74688
2.84	-0.003475	-0.0411	0.454834	0.001928	-1.00434
2.84333	-0.002746	-0.040936	0.459453	0.009387	-1.32239
2.84667	-0.002235	-0.038205	0.46367	0.014465	-1.70387
2.85	-0.003274	-0.033508	0.466997	0.016759	-2.15103
2.85333	-0.005517	-0.028351	0.468917	0.01668	-2.66796
2.85667	-0.00698	-0.024432	0.469019	0.014871	-3.2612
2.86	-0.005828	-0.022949	0.467696	0.011914	-3.93842
2.86333	-0.001772	-0.02416	0.466184	0.008145	-4.70764
2.86667	0.003569	-0.026999	0.465426	0.003619	-5.57613
2.87	0.007409	-0.029217	0.465274	-0.00108	-6.54856
2.87333	0.007602	-0.029101	0.465076	-0.004639	-7.62648
2.87667	0.004067	-0.02711	0.46476	-0.006224	-8.80811
2.88	-0.001593	-0.025029	0.464762	-0.006111	-10.0879
2.88333	-0.007179	-0.023843	0.464982	-0.00535	-11.4562
2.88667	-0.010683	-0.023054	0.465027	-0.005298	-12.8955
2.89	-0.011183	-0.021714	0.46525	-0.006825	-14.377
2.89333	-0.00913	-0.019404	0.466815	-0.009588	-15.8613
2.89667	-0.005604	-0.015863	0.471765	-0.012436	-17.3056
2.9	-0.001546	-0.009805	0.483105	-0.014469	-18.6711
2.90333	0.002279	0.001232	0.502971	-0.015897	-19.9268
2.90667	0.005137	0.018447	0.530177	-0.017909	-21.051
2.91	0.006843	0.038395	0.559925	-0.020711	-22.0279
2.91333	0.007673	0.053551	0.585682	-0.022509	-22.8471
2.91667	0.007013	0.057184	0.601747	-0.021689	-23.5036
2.92	0.003549	0.046225	0.604811	-0.018926	-23.9972
2.92333	-0.002306	0.020308	0.593904	-0.016239	-24.3311
2.92667	-0.007636	-0.019778	0.569714	-0.014649	-24.5118
2.93	-0.009632	-0.073269	0.533607	-0.013758	-24.5481
2.93333	-0.008161	-0.13971	0.486808	-0.013396	-24.4497
2.93667	-0.005319	-0.217789	0.430551	-0.014134	-24.2249
2.94	-0.003001	-0.304707	0.366326	-0.015773	-23.8801
2.94333	-0.001354	-0.396665	0.296477	-0.016826	-23.4185
2.94667	0.000891	-0.488754	0.225869	-0.015882	-22.8394
2.95	0.005205	-0.574842	0.162035	-0.012946	-22.1385
2.95333	0.011996	-0.648885	0.112525	-0.009653	-21.3073
2.95667	0.020225	-0.70611	0.082886	-0.007897	-20.3361
2.96	0.028315	-0.742972	0.076817	-0.008057	-19.2152
2.96333	0.035295	-0.756572	0.096504	-0.009029	-17.9363
2.96667	0.041091	-0.743669	0.142751	-0.009559	-16.4947
2.97	0.046133	-0.70011	0.215057	-0.0089	-14.8936
2.97333	0.051093	-0.623084	0.310783	-0.00698	-13.145
2.97667	0.057054	-0.514718	0.424971	-0.00457	-11.2708
2.98	0.064951	-0.381721	0.551968	-0.003046	-9.30317
2.98333	0.074075	-0.231889	0.686426	-0.003879	-7.28205
2.98667	0.082023	-0.07293	0.822527	-0.0078	-5.25107
2.99	0.087013	0.086108	0.95314	-0.01396	-3.25422
2.99333	0.08987	0.234237	1.0704	-0.019899	-1.33176
2.99667	0.093092	0.36071	1.16792	-0.022696	0.48486
3	0.098613	0.458717	1.24237	-0.021157	2.17593
3.00333	0.107243	0.526755	1.29279	-0.016739	3.73413
3.00667	0.118951	0.566755	1.31987	-0.011813	5.16595
3.01	0.133107	0.581916	1.32635	-0.008048	6.49303
3.01333	0.149106	0.575753	1.31728	-0.006429	7.75502
3.01667	0.166125	0.552405	1.29907	-0.007089	9.01926
3.02	0.182835	0.517701	1.2781	-0.008643	10.3993
3.02333	0.198515	0.479212	1.26007	-0.00883	12.0808
3.02667	0.213649	0.444774	1.24907	-0.006799	14.3433
3.03	0.229299	0.420229	1.2474	-0.00419	17.559
3.03333	0.246321	0.408111	1.2561	-0.003003	22.1478
3.03667	0.264656	0.408354	1.27475	-0.003167	28.4877
3.04	0.283487	0.418881	1.30079	-0.003585	36.8087
3.04333	0.301955	0.435711	1.32994	-0.004372	47.1181
3.04667	0.318942	0.454343	1.35818	-0.005831	59.1795
3.05	0.333216	0.471412	1.38421	-0.006735	72.535
3.05333	0.344637	0.48475	1.40995	-0.006217	86.5586
3.05667	0.354316	0.4923	1.43882	-0.005836	100.532
3.06	0.363283	0.491912	1.47438	-0.007551	113.746
3.06333	0.371436	0.482823	1.52028	-0.010474	125.601
3.06667	0.378011	0.466955	1.58023	-0.011007	135.685
3.07	0.382356	0.448255	1.657	-0.006395	143.794
3.07333	0.383957	0.431113	1.75127	0.002503	149.893
3.07667	0.383215	0.419212	1.86122	0.011936	154.06
3.08	0.381927	0.414362	1.98281	0.017941	156.416
3.08333	0.381625	0.415578	2.1103	0.018835	157.086
3.08667	0.382011	0.419956	2.23636	0.015845	156.178
3.09	0.381524	0.425109	2.35277	0.01128	153.787
3.09333	0.379069	0.430199	2.45317	0.006395	150.005
3.09667	0.374301	0.434849	2.53518	0.001044	144.928
3.1	0.366319	0.438821	2.60064	-0.005048	138.667
3.10333	0.353928	0.442681	2.65881	-0.011061	131.347
3.10667	0.33742	0.447735	2.73334	-0.015394	123.11
3.11	0.318632	0.455412	2.8589	-0.016841	114.106
3.11333	0.299196	0.46597	3.0555	-0.014961	104.497
3.11667	0.280124	0.477366	3.29841	-0.009848	94.4511
3.12	0.262948	0.4864	3.51831	-0.002472	84.149
3.12333	0.249389	0.491324	3.63796	0.005046	73.7714
3.12667	0.239781	0.493231	3.61301	0.010327	63.4928
3.13	0.232859	0.494614	3.44758	0.012117	53.474
3.13333	0.227468	0.496784	3.18364	0.011351	43.8584
3.13667	0.223896	0.499395	2.87807	0.010536	34.7674
3.14	0.222998	0.501503	2.5803	0.011023	26.2964
3.14333	0.224415	0.50241	2.31992	0.011933	18.5125
3.14667	0.225964	0.502492	2.10646	0.012237	11.4556
3.15	0.225594	0.503081	1.93572	0.01226	5.1418
3.15333	0.223917	0.504711	1.79694	0.012837	-0.43358
3.15667	0.222998	0.506182	1.67894	0.013386	-5.29187
3.16	0.223326	0.506094	1.57393	0.011713	-9.4685
3.16333	0.224047	0.504812	1.47761	0.006826	-13.0135
3.16667	0.225254	0.504516	1.38808	0.000359	-15.9908
3.17	0.228175	0.506963	1.3048	-0.005269	-18.4739
3.17333	0.23317	0.511388	1.22768	-0.008453	-20.5383
3.17667	0.23899	0.5158	1.15645	-0.008801	-22.259
3.18	0.244382	0.519516	1.09102	-0.006634	-23.7071
3.18333	0.249051	0.522433	1.03236	-0.002306	-24.9441
3.18667	0.252662	0.522987	0.982469	0.003139	-26.0183
3.19	0.254294	0.519174	0.942927	0.008014	-26.9664
3.19333	0.253634	0.511242	0.913945	0.01141	-27.8144
3.19667	0.251491	0.501595	0.894896	0.013244	-28.5793
3.2	0.24853	0.492307	0.884075	0.013257	-29.272
3.20333	0.244925	0.483759	0.878093	0.011	-29.902
3.20667	0.241208	0.474936	0.873368	0.006468	-30.4809
3.21	0.238273	0.464398	0.86889	0.000618	-31.0209
3.21333	0.23696	0.4509	0.866748	-0.004689	-31.5283
3.21667	0.237258	0.433105	0.86953	-0.00791	-31.9966
3.22	0.237546	0.41025	0.877825	-0.008918	-32.406
3.22333	0.235835	0.383969	0.890881	-0.008064	-32.7392
3.22667	0.231828	0.357802	0.908458	-0.005067	-33.006
3.23	0.226802	0.334082	0.930474	-0.0001	-33.2663
3.23333	0.221808	0.31261	0.955892	0.005686	-33.6328
3.23667	0.216997	0.292792	0.983402	0.011588	-34.2468
3.24	0.212694	0.275516	1.01279	0.017745	-35.2293
3.24333	0.209958	0.261756	1.04533	0.023915	-36.6372
3.24667	0.209853	0.250346	1.08316	0.029126	-38.4451
3.25	0.212876	0.238615	1.12819	0.032742	-40.5581
3.25333	0.21857	0.224874	1.18165	0.034965	-42.8474
3.25667	0.225346	0.210101	1.24384	0.035945	-45.1881
3.26	0.2315	0.197647	1.31357	0.035429	-47.4826
3.26333	0.236412	0.190612	1.38736	0.033775	-49.6675
3.26667	0.24079	0.189616	1.46012	0.032512	-51.7103
3.27	0.246578	0.19382	1.52703	0.033641	-53.5947
3.27333	0.256197	0.202982	1.58468	0.038059	-55.2898
3.27667	0.270943	0.217639	1.63013	0.044379	-56.712
3.28	0.29008	0.238072	1.65998	0.050157	-57.7121
3.28333	0.311793	0.26388	1.67148	0.054106	-58.12
3.28667	0.335012	0.294197	1.6645	0.056478	-57.8378
3.29	0.360087	0.328571	1.64247	0.057943	-56.9227
3.29333	0.388011	0.368348	1.61106	0.058485	-55.5951
3.29667	0.419548	0.415859	1.5757	0.057349	-54.1643
3.3	0.455056	0.471034	1.54061	0.054156	-52.9196
3.30333	0.494432	0.530262	1.50825	0.049738	-52.0493
3.30667	0.536536	0.58927	1.47845	0.045338	-51.6151
3.31	0.578968	0.645481	1.44856	0.041325	-51.575
3.31333	0.618964	0.697584	1.41549	0.037468	-51.829
3.31667	0.654754	0.744215	1.377	0.034017	-52.2633
3.32	0.686362	0.783111	1.33227	0.031352	-52.7812
3.32333	0.714412	0.81083	1.28317	0.028717	-53.3152
3.32667	0.738279	0.822738	1.23358	0.0248	-53.8263
3.33	0.756924	0.814307	1.18622	0.019557	-54.2974
3.33333	0.770765	0.784342	1.1412	0.014163	-54.7254
3.33667	0.781064	0.736608	1.09756	0.009531	-55.1147
3.34	0.787793	0.677911	1.05516	0.00595	-55.4695
3.34333	0.788995	0.615993	1.01483	0.003963	-55.7908
3.34667	0.782708	0.558069	0.97746	0.004506	-56.0772
3.35	0.769346	0.508899	0.943521	0.007605	-56.327
3.35333	0.75164	0.470276	0.913227	0.011651	-56.5399
3.35667	0.73272	0.442245	0.886437	0.014577	-56.7175
3.36	0.714412	0.424137	0.862008	0.015624	-56.8626
3.36333	0.69646	0.414703	0.838366	0.015844	-56.972
3.36667	0.677637	0.411455	0.815356	0.017182	-57.0241
3.37	0.65806	0.410408	0.794047	0.021327	-56.9595
3.37333	0.63967	0.407841	0.774872	0.029182	-56.6614
3.37667	0.624567	0.402447	0.757555	0.040492	-55.9568
3.38	0.614037	0.395179	0.742256	0.05356	-54.6518
3.38333	0.609236	0.387987	0.729956	0.066141	-52.5984
3.38667	0.611587	0.382909	0.721834	0.077425	-49.7634
3.39	0.621749	0.380837	0.718326	0.08902	-46.2623
3.39333	0.638901	0.381016	0.718896	0.103131	-42.3335
3.39667	0.661233	0.382716	0.72233	0.119617	-38.2704
3.4	0.686488	0.387216	0.727982	0.135797	-34.3426
3.40333	0.712555	0.39727	0.737608	0.149184	-30.7395
3.40667	0.73774	0.414618	0.754617	0.160005	-27.5502
3.41	0.760349	0.438537	0.781119	0.17078	-24.779
3.41333	0.779259	0.466245	0.816527	0.182664	-22.3758
3.41667	0.794523	0.494326	0.857677	0.193362	-20.2686
3.42	0.806069	0.520371	0.899185	0.199618	-18.3852
3.42333	0.81246	0.54405	0.935647	0.200096	-16.6678
3.42667	0.811438	0.567207	0.965596	0.195556	-15.0774
3.43	0.801217	0.591922	0.992754	0.187774	-13.5923
3.43333	0.781381	0.618255	1.02195	0.178333	-12.2012
3.43667	0.752952	0.645051	1.05467	0.167823	-10.8974
3.44	0.717658	0.671252	1.08963	0.156308	-9.67712
3.44333	0.67686	0.695588	1.12529	0.143947	-8.53667
3.44667	0.631033	0.716795	1.16051	0.130429	-7.47058
3.45	0.58049	0.734084	1.1946	0.115444	-6.47281
3.45333	0.526327	0.747022	1.22683	0.100177	-5.53847
3.45667	0.470563	0.755354	1.2559	0.086347	-4.66293
3.46	0.416293	0.758908	1.28103	0.074382	-3.84111
3.46333	0.366847	0.757999	1.30226	0.063894	-3.06878
3.46667	0.323446	0.753895	1.31933	0.054446	-2.34387
3.47	0.28489	0.74821	1.3314	0.045486	-1.66495
3.47333	0.249886	0.741428	1.33759	0.037071	-1.0279
3.47667	0.218132	0.732516	1.3369	0.030301	-0.42456
3.48	0.189943	0.720201	1.32877	0.026031	0.15614
3.48333	0.165947	0.703584	1.31382	0.023831	0.72746
3.48667	0.146197	0.68214	1.29422	0.022694	1.3055
3.49	0.12979	0.656681	1.27381	0.022047	1.9102
3.49333	0.116587	0.629529	1.25742	0.021452	2.56643
3.49667	0.108213	0.603368	1.24938	0.02029	3.30563
3.5	0.105694	0.580321	1.25354	0.018643	4.16631
3.50333	0.106955	0.561162	1.27358	0.017033	5.19157
3.50667	0.108365	0.545257	1.31167	0.014938	6.42483
3.51	0.107867	0.531617	1.3688	0.011248	7.90665
3.51333	0.10527	0.519091	1.4467	0.005852	9.67157
3.51667	0.101526	0.505838	1.54762	2.5e-05	11.7433
3.52	0.098566	0.490605	1.67292	-0.004466	14.1308
3.52333	0.097757	0.47435	1.82229	-0.006512	16.8257
3.52667	0.09853	0.459091	1.99336	-0.005831	19.8007
3.53	0.099018	0.445824	2.18168	-0.002854	23.0101
3.53333	0.097593	0.434188	2.38055	0.000709	26.3918
3.53667	0.094297	0.423356	2.58148	0.002136	29.8691
3.54	0.090487	0.413094	2.77581	-0.000444	33.353
3.54333	0.08704	0.404163	2.95628	-0.005939	36.7478
3.54667	0.084084	0.397383	3.11855	-0.010395	39.9581
3.55	0.081938	0.392383	3.2614	-0.010242	42.8938
3.55333	0.081082	0.387509	3.3853	-0.005052	45.4736
3.55667	0.081851	0.380845	3.49159	0.003127	47.6306
3.56	0.084521	0.371124	3.58307	0.011401	49.3164
3.56333	0.088649	0.357886	3.66446	0.016919	50.5036
3.56667	0.092555	0.341681	3.74282	0.018333	51.1871
3.57	0.094587	0.324108	3.82964	0.016467	51.3847
3.57333	0.094545	0.307116	3.94262	0.012955	51.1345
3.57667	0.093085	0.292195	4.10514	0.009089	50.4922
3.58	0.0904	0.279466	4.34403	0.005741	49.5301
3.58333	0.086448	0.267425	4.68601	0.00347	48.3362
3.58667	0.081799	0.254376	5.15277	0.002586	47.0119
3.59	0.077316	0.239799	5.75634	0.00303	45.6724
3.59333	0.073772	0.224116	6.49646	0.004243	44.4482
3.59667	0.072043	0.208095	7.3607	0.005467	43.4867
3.6	0.072528	0.192739	8.32674	0.006285	42.9518
3.60333	0.074415	0.178924	9.3647	0.006617	43.021
3.60667	0.076385	0.166753	10.4403	0.00611	43.8755
3.61	0.077693	0.155135	11.5187	0.004057	45.6828
3.61333	0.078107	0.142674	12.5671	0.000188	48.578
3.61667	0.077364	0.129618	13.5566	-0.005089	52.6425
3.62	0.075529	0.117601	14.4645	-0.011083	57.8819
3.62333	0.073379	0.107251	15.277	-0.016334	64.2125
3.62667	0.071696	0.097958	15.9897	-0.018328	71.461
3.63	0.071011	0.090212	16.6037	-0.015309	79.3799
3.63333	0.071939	0.08597	17.1214	-0.008232	87.6719
3.63667	0.074381	0.085503	17.5448	-0.000431	96.022
3.64	0.077021	0.086317	17.8748	0.004299	104.129
3.64333	0.078733	0.086391	18.1116	0.004114	111.734
3.64667	0.079541	0.086126	18.2551	0.000203	118.635
3.65	0.07988	0.086974	18.3065	-0.004921	124.694
3.65333	0.079672	0.089773	18.268	-0.009209	129.836
3.65667	0.078374	0.094201	18.1413	-0.011145	134.041
3.66	0.076238	0.099274	17.9293	-0.010208	137.322
3.66333	0.074769	0.104083	17.6366	-0.007384	139.716
3.66667	0.074878	0.108189	17.271	-0.003931	141.266
3.67	0.075581	0.112148	16.8422	-0.000302	142.016
3.67333	0.075185	0.117501	16.3607	0.003412	142.002
3.67667	0.072674	0.125305	15.8377	0.007078	141.253
3.68	0.068142	0.134969	15.2841	0.010232	139.796
3.68333	0.062518	0.145078	14.7095	0.012187	137.662
3.68667	0.056652	0.154929	14.1221	0.013521	134.894
3.69	0.051456	0.164576	13.5296	0.016175	131.549
3.69333	0.048575	0.173768	12.939	0.020772	127.701
3.69667	0.049107	0.182159	12.3565	0.025775	123.433
3.7	0.052205	0.189784	11.7867	0.029736	118.833
3.70333	0.055812	0.19618	11.2319	0.032386	113.992
3.70667	0.05802	0.200194	10.6938	0.034156	108.997
3.71	0.057648	0.201052	10.1752	0.035908	103.926
3.71333	0.054697	0.199364	9.67916	0.038142	98.8507
3.71667	0.050804	0.19709	9.20788	0.04014	93.8325
3.72	0.048186	0.195936	8.76168	0.040828	88.9243
3.72333	0.04776	0.196242	8.33883	0.03978	84.1688
3.72667	0.049279	0.197144	7.93675	0.03716	79.5978
3.73	0.052493	0.197081	7.5538	0.03377	75.2312
3.73333	0.057189	0.195193	7.19015	0.030596	71.0791
3.73667	0.063339	0.191883	6.84694	0.028009	67.1463
3.74	0.07128	0.187556	6.52457	0.025765	63.4358
3.74333	0.080973	0.18245	6.22179	0.023048	59.9476
3.74667	0.09152	0.177527	5.93661	0.019238	56.6787
3.75	0.101673	0.17421	5.66746	0.015339	53.6239
3.75333	0.110761	0.173261	5.41366	0.013439	50.7767
3.75667	0.118765	0.173853	5.17502	0.01465	48.1294
3.76	0.12569	0.173846	4.95082	0.018197	45.6736
3.76333	0.131885	0.171724	4.74001	0.021954	43.4
3.76667	0.138241	0.16768	4.54222	0.023632	41.2972
3.77	0.145311	0.162173	4.35736	0.022014	39.3512
3.77333	0.153262	0.154758	4.1843	0.017398	37.5474
3.77667	0.162508	0.145112	4.02098	0.011272	35.8738
3.78	0.173025	0.134033	3.86604	0.0057	34.3199
3.78333	0.183141	0.122437	3.71993	0.002535	32.8761
3.78667	0.19001	0.110201	3.58444	0.002385	31.5334
3.79	0.191615	0.096997	3.46111	0.003955	30.2847
3.79333	0.188248	0.083969	3.34949	0.005306	29.124
3.79667	0.181828	0.07388	3.24667	0.005731	28.0446
3.8	0.173674	0.069161	3.14902	0.005322	27.0389
3.80333	0.163662	0.069625	3.05432	0.004242	26.0996
3.80667	0.151498	0.072464	2.9622	0.003335	25.2208
3.81	0.137733	0.074838	2.87359	0.00411	24.3974
3.81333	0.124018	0.075893	2.78973	0.008631	23.6249
3.81667	0.112844	0.075969	2.71084	0.01627	22.8993
3.82	0.105825	0.074907	2.63634	0.013685	22.2172
3.82333	0.102196	0.072255	2.56594	-0.030594	21.5754
3.82667	0.100069	0.068433	2.49971	-0.157984	20.971
3.83	0.098618	0.064112	2.43751	-0.407086	20.4015
3.83333	0.097904	0.05927	2.3793	-0.795388	19.8644
3.83667	0.097437	0.05424	2.32556	-1.2875	19.3572
3.84	0.09632	0.050393	2.27631	-1.77635	18.8776
3.84333	0.094379	0.04927	2.23044	-2.11613	18.4249
3.84667	0.092117	0.05165	2.18679	-2.19434	17.9997
3.85	0.089826	0.056799	2.14504	-1.98649	17.6016
3.85333	0.087573	0.062514	2.10523	-1.55875	17.2276
3.85667	0.085598	0.066359	2.06731	-1.02926	16.8733
3.86	0.083836	0.066903	2.03145	-0.51796	16.5354
3.86333	0.081713	0.064431	1.99856	-0.109691	16.2129
3.86667	0.078845	0.060877	1.96996	0.159588	15.9058
3.87	0.075542	0.058445	1.946	0.296677	15.6131
3.87333	0.0728	0.058141	1.92499	0.334388	15.333
3.87667	0.071578	0.060148	1.90425	0.312947	15.0644
3.88	0.07192	0.064576	1.88228	0.266021	14.8081
3.88333	0.073142	0.070534	1.86011	0.215108	14.566
3.88667	0.074387	0.075806	1.8398	0.170884	14.3386
3.89	0.074976	0.078383	1.82145	0.136619	14.1239
3.89333	0.074949	0.077464	1.80314	0.111199	13.9186
3.89667	0.074943	0.073655	1.78387	0.091392	13.7206
3.9	0.075377	0.069201	1.76439	0.073582	13.5299
3.90333	0.075945	0.066642	1.74585	0.055588	13.3479
3.90667	0.075822	0.066548	1.72906	0.037833	13.1754
3.91	0.074734	0.067596	1.71375	0.022389	13.0119
3.91333	0.073273	0.068642	1.69863	0.010804	12.8555
3.91667	0.071711	0.069722	1.6824	0.002831	12.7039
3.92	0.069443	0.07135	1.66469	-0.003227	12.5559
3.92333	0.06609	0.073672	1.64646	-0.008833	12.4113
3.92667	0.062425	0.07604	1.62953	-0.01436	12.2694
3.93	0.059326	0.076994	1.61543	-0.019836	12.1306
3.93333	0.056666	0.075174	1.60476	-0.02457	11.9961
3.93667	0.054365	0.070767	1.59725	-0.026818	11.8674
3.94	0.053207	0.065658	1.5917	-0.025532	11.7453
3.94333	0.05374	0.061739	1.58651	-0.021558	11.6283
3.94667	0.055457	0.059717	1.5802	-0.017503	11.5134
3.95	0.057491	0.059721	1.57164	-0.016547	11.3981
3.95333	0.059327	0.061664	1.56033	-0.019988	11.2828
3.95667	0.060638	0.064474	1.5469	-0.026361	11.1701
3.96	0.060841	0.065936	1.53344	-0.033271	11.0627
3.96333	0.059262	0.064243	1.52248	-0.039512	10.9612
3.96667	0.056148	0.059844	1.51485	-0.045483	10.8635
3.97	0.053019	0.055203	1.50959	-0.051277	10.767
3.97333	0.051256	0.052427	1.50543	-0.054879	10.6694
3.97667	0.050806	0.051405	1.50155	-0.053566	10.5695
3.98	0.050961	0.05045	1.49759	-0.046719	10.4677
3.98333	0.051529	0.048056	1.49341	-0.037101	10.3671
3.98667	0.0526	0.043733	1.48883	-0.029415	10.2699
3.99	0.05402	0.038223	1.48378	-0.026297	10.1763
3.99333	0.05511	0.033352	1.47816	-0.025932	10.0853
3.99667	0.054882	0.030927	1.47101	-0.024469	9.99522
4	0.053131	0.031587	1.46098	-0.020029	9.90563
4.00333	0.050824	0.034722	1.4475	-0.014419	9.81646
4.00667	0.049364	0.038536	1.43138	-0.011636	9.72732
4.01	0.050008	0.040321	1.41499	-0.014116	9.63789
4.01333	0.053322	0.038495	1.40094	-0.020346	9.54839
4.01667	0.058465	0.034189	1.39012	-0.02664	9.45892
4.02	0.063423	0.029589	1.38177	-0.030475	9.36893
4.02333	0.064412	0.025495	1.37498	-0.031905	9.27803
4.02667	0.049867	0.021358	1.36959	-0.032874	9.18754
4.03	-0.009978	0.017001	1.36528	-0.035356	9.09967
4.03333	-0.164076	0.013117	1.36013	-0.039555	9.01476
4.03667	-0.455941	0.010223	1.35189	-0.043505	8.93097
4.04	-0.881535	0.008407	1.34102	-0.044566	8.84701
4.04333	-1.36529	0.007826	1.33067	-0.041983	8.76432
4.04667	-1.78185	0.008125	1.32401	-0.037665	8.68534
4.05	-2.01279	0.00794	1.32209	-0.03405	8.61101
4.05333	-1.99955	0.006379	1.3235	-0.032143	8.5407
4.05667	-1.76183	0.004455	1.3252	-0.031986	8.4731
4.06	-1.37825	0.003896	1.32409	-0.03364	8.40678
4.06333	-0.948251	0.005178	1.31843	-0.0369	8.34056
4.06667	-0.556747	0.007373	1.30838	-0.041137	8.27244
4.07	-0.253992	0.009387	1.29608	-0.045966	8.19989
4.07333	-0.053503	0.011245	1.28426	-0.051003	8.12354
4.07667	0.05669	0.013945	1.27419	-0.054729	8.04825
4.08	0.099894	0.017591	1.26597	-0.055176	7.97874
4.08333	0.101232	0.020383	1.25997	-0.052325	7.91614
4.08667	0.082206	0.020104	1.2563	-0.048314	7.85885
4.09	0.057716	0.016618	1.25386	-0.045312	7.80428
4.09333	0.036092	0.012456	1.25091	-0.044458	7.74999
4.09667	0.020576	0.010024	1.24651	-0.045719	7.69517
4.1	0.010592	0.008943	1.24132	-0.047591	7.64058
4.10333	0.003731	0.00749	1.23722	-0.047735	7.58705
4.10667	-0.001729	0.005449	1.23531	-0.044773	7.53389
4.11	-0.00614	0.004143	1.2341	-0.039528	7.47927
4.11333	-0.009386	0.004587	1.2308	-0.034015	7.42299
4.11667	-0.010971	0.006643	1.22454	-0.029486	7.36827
4.12	-0.010207	0.009557	1.21733	-0.026028	7.31876
4.12333	-0.007615	0.012307	1.2119	-0.023799	7.27422
4.12667	-0.005257	0.013753	1.20909	-0.023832	7.23131
4.13	-0.005298	0.013679	1.20767	-0.026568	7.18694
4.13333	-0.008413	0.013152	1.20633	-0.030663	7.13984
4.13667	-0.013088	0.013547	1.20479	-0.034652	7.09076
4.14	-0.01642	0.016095	1.20321	-0.038396	7.04219
4.14333	-0.016445	0.021264	1.20172	-0.041899	6.99634
4.14667	-0.013862	0.027429	1.20073	-0.044265	6.95381
4.15	-0.010872	0.031606	1.20087	-0.04447	6.91382
4.15333	-0.0094	0.032395	1.20192	-0.042424	6.87464
4.15667	-0.010821	0.031296	1.2022	-0.039579	6.83464
4.16	-0.015214	0.030736	1.19944	-0.038222	6.79343
4.16333	-0.020678	0.031861	1.19291	-0.038965	6.75121
4.16667	-0.024845	0.034654	1.18484	-0.039991	6.70875
4.17	-0.026659	0.039173	1.1789	-0.03966	6.66759
4.17333	-0.026345	0.046117	1.17734	-0.038224	6.62822
4.17667	-0.024754	0.05582	1.18012	-0.036917	6.58912
4.18	-0.023351	0.066484	1.18601	-0.036748	6.54878
4.18333	-0.023678	0.074502	1.19297	-0.037923	6.50777
4.18667	-0.025589	0.077686	1.19836	-0.039733	6.46769
4.19	-0.026939	0.077387	1.20012	-0.040812	6.42928
4.19333	-0.025668	0.07657	1.1977	-0.039846	6.39217
4.19667	-0.021398	0.07708	1.19203	-0.036577	6.35542
4.2	-0.015214	0.079424	1.18477	-0.032168	6.31863
4.20333	-0.0086	0.083771	1.17773	-0.028431	6.28254
4.20667	-0.00272	0.090039	1.1727	-0.026333	6.24806
4.21	0.001566	0.097014	1.17085	-0.025316	6.21494
4.21333	0.003884	0.102762	1.17174	-0.024546	6.1825
4.21667	0.004547	0.106699	1.17359	-0.024526	6.15056
4.22	0.003872	0.109769	1.17462	-0.02678	6.11894
4.22333	0.001915	0.112458	1.17433	-0.031798	6.08684
4.22667	-0.000897	0.114613	1.17393	-0.03778	6.05377
4.23	-0.003813	0.116689	1.17492	-0.042133	6.02102
4.23333	-0.006554	0.119736	1.17697	-0.043694	5.99106
4.23667	-0.009414	0.124696	1.17819	-0.042582	5.96517
4.24	-0.012397	0.131462	1.17721	-0.039229	5.94232
4.24333	-0.014621	0.138909	1.17471	-0.03474	5.92005
4.24667	-0.015252	0.146192	1.1725	-0.030884	5.89575
4.25	-0.014775	0.15264	1.17196	-0.028956	5.86782
4.25333	-0.01458	0.157195	1.17362	-0.029143	5.83636
4.25667	-0.015449	0.159486	1.17698	-0.030722	5.80231
4.26	-0.016591	0.160441	1.18064	-0.032255	5.76628
4.26333	-0.016413	0.161254	1.18268	-0.03226	5.72855
4.26667	-0.014239	0.162219	1.18162	-0.030621	5.68966
4.27	-0.010939	0.162565	1.17752	-0.028958	5.651
4.27333	-0.008567	0.161815	1.17195	-0.028914	5.61514
4.27667	-0.009028	0.161264	1.16646	-0.030128	5.58452
4.28	-0.011928	0.163004	1.16141	-0.030344	5.55947
4.28333	-0.014504	0.167449	1.15642	-0.028005	5.5377
4.28667	-0.014507	0.172734	1.15117	-0.024012	5.51603
4.29	-0.012457	0.176535	1.1456	-0.02063	5.49196
4.29333	-0.01056	0.177794	1.14051	-0.020007	5.46478
4.29667	-0.010208	0.176701	1.13781	-0.022971	5.43639
4.3	-0.011128	0.174046	1.1383	-0.027645	5.41029
4.30333	-0.012098	0.170756	1.13987	-0.030582	5.38862
4.30667	-0.011882	0.166997	1.13951	-0.030222	5.3709
4.31	-0.010361	0.162173	1.13603	-0.028132	5.35505
4.31333	-0.009432	0.156205	1.13047	-0.026816	5.33774
4.31667	-0.011384	0.149401	1.12529	-0.027565	5.31574
4.32	-0.015662	0.14161	1.12216	-0.030167	5.28898
4.32333	-0.018811	0.132594	1.12057	-0.033168	5.26093
4.32667	-0.017907	0.12259	1.11968	-0.034463	5.23514
4.33	-0.013274	0.112892	1.11946	-0.032665	5.2129
4.33333	-0.008053	0.105831	1.1198	-0.028109	5.19364
4.33667	-0.005478	0.103104	1.12031	-0.022425	5.17618
4.34	-0.006438	0.104287	1.12072	-0.017474	5.15957
4.34333	-0.009362	0.107264	1.12078	-0.014656	5.14369
4.34667	-0.011979	0.109715	1.1199	-0.014278	5.12905
4.35	-0.012805	0.110345	1.11719	-0.015639	5.11531
4.35333	-0.011559	0.109112	1.11209	-0.01788	5.10075
4.35667	-0.009155	0.106611	1.1048	-0.019945	5.08347
4.36	-0.007025	0.103537	1.09634	-0.020316	5.0624
4.36333	-0.006102	0.100313	1.08822	-0.018205	5.03711
4.36667	-0.006435	0.096755	1.08155	-0.014588	5.00871
4.37	-0.007421	0.092642	1.07713	-0.011322	4.98087
4.37333	-0.008431	0.088623	1.07569	-0.009626	4.95748
4.37667	-0.009408	0.085993	1.07723	-0.009821	4.93902
4.38	-0.010799	0.085406	1.08063	-0.011733	4.9224
4.38333	-0.012879	0.086012	1.08436	-0.01447	4.90475
4.38667	-0.015395	0.086181	1.08683	-0.017026	4.88524
4.39	-0.018053	0.084921	1.08667	-0.019703	4.86362
4.39333	-0.02083	0.081884	1.08351	-0.023503	4.83939
4.39667	-0.023205	0.076277	1.07825	-0.028385	4.81301
4.4	-0.02362	0.067528	1.07225	-0.032928	4.7866
4.40333	-0.020937	0.057176	1.06651	-0.035066	4.76293
4.40667	-0.016161	0.048186	1.06206	-0.033727	4.74303
4.41	-0.011623	0.042323	1.05991	-0.030488	4.72589
4.41333	-0.008932	0.039328	1.06032	-0.028651	4.7108
4.41667	-0.008277	0.037766	1.06229	-0.030273	4.69757
4.42	-0.008868	0.035783	1.06378	-0.034101	4.6846
4.42333	-0.009716	0.031904	1.0629	-0.036482	4.66891
4.42667	-0.010515	0.025931	1.05933	-0.034932	4.64837
4.43	-0.011523	0.019238	1.05453	-0.030572	4.62389
4.43333	-0.012759	0.013711	1.0505	-0.026177	4.59911
4.43667	-0.014326	0.010595	1.0483	-0.022799	4.57691
4.44	-0.016863	0.010776	1.04777	-0.019827	4.55817
4.44333	-0.020649	0.014621	1.04812	-0.017186	4.54349
4.44667	-0.024562	0.020854	1.04816	-0.015675	4.53252
4.45	-0.026801	0.027107	1.0472	-0.015912	4.52255
4.45333	-0.026759	0.031674	1.04577	-0.017703	4.50974
4.45667	-0.02495	0.033588	1.04458	-0.020212	4.49151
4.46	-0.021497	0.031789	1.0438	-0.022854	4.46828
4.46333	-0.016553	0.026062	1.04343	-0.02556	4.44376
4.46667	-0.011194	0.018157	1.04285	-0.028052	4.42254
4.47	-0.006288	0.010387	1.04127	-0.029412	4.40663
4.47333	-0.001635	0.003746	1.03929	-0.028448	4.3945
4.47667	0.002994	-0.001901	1.03807	-0.02426	4.38317
4.48	0.007162	-0.006646	1.03705	-0.017258	4.37053
4.48333	0.010337	-0.009824	1.03472	-0.010149	4.35599
4.48667	0.01228	-0.010445	1.03101	-0.006222	4.34065
4.49	0.012857	-0.008166	1.02721	-0.006237	4.32691
4.49333	0.011801	-0.003558	1.02411	-0.008308	4.31623
4.49667	0.009069	0.00153	1.02124	-0.010108	4.30769
4.5	0.005726	0.004219	1.01803	-0.010545	4.29935
4.50333	0.003243	0.002649	1.0147	-0.010236	4.28953
4.50667	0.001723	-0.002701	1.01163	-0.010329	4.27697
4.51	0.000264	-0.009859	1.00927	-0.010673	4.26199
4.51333	-0.001382	-0.016354	1.00852	-0.010403	4.24654
4.51667	-0.002505	-0.019679	1.00995	-0.009891	4.23188
4.52	-0.002382	-0.018388	1.01281	-0.010238	4.21734
4.52333	-0.000943	-0.013335	1.01567	-0.011648	4.20175
4.52667	0.001599	-0.006871	1.01797	-0.013791	4.18444
4.53	0.00484	-0.000565	1.02026	-0.016518	4.1651
4.53333	0.007623	0.005259	1.02259	-0.01903	4.14431
4.53667	0.008759	0.010088	1.02406	-0.019424	4.12337
4.54	0.008039	0.013192	1.02396	-0.016087	4.10382
4.54333	0.00543	0.014719	1.02261	-0.009403	4.08774
4.54667	0.000397	0.015221	1.02111	-0.00193	4.07611
4.55	-0.00672	0.015163	1.02043	0.003005	4.06675
4.55333	-0.013802	0.015395	1.02071	0.003426	4.05607
4.55667	-0.018557	0.015826	1.02128	-0.000171	4.04243
4.56	-0.019876	0.014415	1.02126	-0.005872	4.02698
4.56333	-0.017417	0.010046	1.02016	-0.011842	4.01237
4.56667	-0.011899	0.004486	1.01851	-0.016567	4.00062
4.57	-0.005629	0	1.01761	-0.018895	3.99206
4.57333	-0.001308	-0.002517	1.01822	-0.018699	3.9856
4.57667	-0.000495	-0.00285	1.01975	-0.017037	3.97928
4.58	-0.003081	-0.0014	1.02126	-0.015145	3.97064
4.58333	-0.007942	0.000338	1.02213	-0.013544	3.95825
4.58667	-0.013773	0.000508	1.02169	-0.011978	3.94312
4.59	-0.018499	-0.001865	1.01949	-0.009801	3.9275
4.59333	-0.019626	-0.006054	1.01598	-0.006774	3.91287
4.59667	-0.016929	-0.009986	1.01247	-0.003414	3.89962
4.6	-0.012983	-0.012072	1.01039	-0.000668	3.88798
4.60333	-0.010448	-0.012697	1.01005	0.000245	3.87806
4.60667	-0.010306	-0.013567	1.0101	-0.001397	3.86931
4.61	-0.011975	-0.015673	1.0092	-0.004831	3.86074
4.61333	-0.013523	-0.018347	1.00728	-0.008454	3.85169
4.61667	-0.012653	-0.020505	1.00479	-0.011173	3.84203
4.62	-0.008395	-0.021997	1.00229	-0.012476	3.83141
4.62333	-0.001172	-0.02315	1.00074	-0.01201	3.81947
4.62667	0.007968	-0.023638	1.00112	-0.010049	3.80726
4.63	0.017269	-0.022195	1.00334	-0.007678	3.79667
4.63333	0.024441	-0.017635	1.0059	-0.005938	3.78828
4.63667	0.027699	-0.010649	1.0073	-0.005307	3.78067
4.64	0.026561	-0.003833	1.00757	-0.005839	3.77138
4.64333	0.021952	0.000457	1.00769	-0.007293	3.75876
4.64667	0.015863	0.001351	1.00773	-0.008981	3.74371
4.65	0.010648	-0.000696	1.00668	-0.009499	3.72943
4.65333	0.008058	-0.004265	1.00378	-0.007335	3.71885
4.65667	0.008253	-0.007829	0.999095	-0.002703	3.71226
4.66	0.009776	-0.010664	0.993651	0.002122	3.70702
4.66333	0.010867	-0.012705	0.989358	0.005323	3.69998
4.66667	0.010431	-0.013717	0.987826	0.006916	3.69039
4.67	0.008059	-0.013129	0.989081	0.007607	3.6799
4.67333	0.00406	-0.010991	0.99219	0.008493	3.66991
4.67667	-0.000426	-0.008538	0.996392	0.011038	3.66021
4.68	-0.00399	-0.007014	1.00074	0.015484	3.64993
4.68333	-0.006125	-0.006696	1.00381	0.020122	3.63833
4.68667	-0.007331	-0.007848	1.00472	0.022877	3.62551
4.69	-0.007884	-0.010914	1.00412	0.02312	3.61242
4.69333	-0.007174	-0.014958	1.0037	0.021748	3.59977
4.69667	-0.004478	-0.018004	1.00433	0.019749	3.58785
4.7	-0.000279	-0.019003	1.00517	0.017068	3.57714
4.70333	0.003727	-0.018324	1.00511	0.013275	3.56808
4.70667	0.006211	-0.017178	1.00408	0.009392	3.56081
4.71	0.007238	-0.016573	1.00296	0.007938	3.55508
4.71333	0.008084	-0.016441	1.0032	0.010457	3.55025
4.71667	0.010552	-0.016347	1.00532	0.015797	3.54561
4.72	0.015205	-0.015933	1.00794	0.020858	3.54011
4.72333	0.020095	-0.014428	1.00941	0.022554	3.53238
4.72667	0.022573	-0.011366	1.00933	0.019998	3.52209
4.73	0.021998	-0.007616	1.00778	0.015096	3.51103
4.73333	0.019569	-0.00496	1.00441	0.010344	3.50134
4.73667	0.015985	-0.00475	0.999146	0.006616	3.49359
4.74	0.010724	-0.006664	0.993081	0.003453	3.48701
4.74333	0.003939	-0.008941	0.988325	0.000329	3.48146
4.74667	-0.0025	-0.010287	0.986253	-0.003037	3.4779
4.75	-0.006693	-0.010745	0.985782	-0.006847	3.47642
4.75333	-0.008379	-0.010673	0.984718	-0.011099	3.47459
4.75667	-0.008721	-0.01008	0.982588	-0.015223	3.46874
4.76	-0.008775	-0.008752	0.980742	-0.017681	3.45703
4.76333	-0.008028	-0.006436	0.980423	-0.016536	3.44116
4.76667	-0.005314	-0.003382	0.982108	-0.011471	3.42452
4.77	-0.000732	-0.000492	0.986063	-0.004583	3.40921
4.77333	0.004684	0.001177	0.992007	0.001571	3.39557
4.77667	0.009852	0.00054	0.997811	0.005616	3.38404
4.78	0.013597	-0.003002	1.00037	0.007167	3.37531
4.78333	0.015363	-0.008511	0.998993	0.006777	3.3683
4.78667	0.015698	-0.013634	0.996097	0.005881	3.36011
4.79	0.015232	-0.016393	0.994072	0.005827	3.34917
4.79333	0.014343	-0.01687	0.993283	0.006793	3.3369
4.79667	0.013713	-0.016164	0.992927	0.007171	3.32581
4.8	0.013728	-0.014031	0.992455	0.004738	3.31702
4.80333	0.01387	-0.009556	0.992278	-0.000877	3.31016
4.80667	0.013528	-0.003632	0.993417	-0.007648	3.30387
4.81	0.01272	0.001396	0.995915	-0.012767	3.29649
4.81333	0.011941	0.003805	0.997802	-0.014833	3.28737
4.81667	0.011704	0.003087	0.996542	-0.014836	3.27714
4.82	0.012108	-0.000159	0.991556	-0.014371	3.26639
4.82333	0.012667	-0.004552	0.984836	-0.013699	3.25519
4.82667	0.01264	-0.009038	0.978626	-0.01241	3.24387
4.83	0.011657	-0.013277	0.973649	-0.010713	3.23325
4.83333	0.009681	-0.016999	0.970205	-0.009479	3.22424
4.83667	0.006614	-0.019626	0.969031	-0.009685	3.21788
4.84	0.002893	-0.02019	0.970595	-0.011429	3.21455
4.84333	-0.000119	-0.017799	0.974322	-0.013272	3.21246
4.84667	-0.001286	-0.012631	0.978324	-0.013331	3.20904
4.85	-0.000548	-0.006094	0.980636	-0.011062	3.20373
4.85333	0.001312	-0.000142	0.981028	-0.007524	3.19804
4.85667	0.002885	0.003399	0.980824	-0.004093	3.19373
4.86	0.002964	0.003401	0.981332	-0.00147	3.1912
4.86333	0.00173	-9.9e-05	0.982672	8e-06	3.18944
4.86667	0.000522	-0.005526	0.983896	0.000166	3.18753
4.87	0.00051	-0.00993	0.984312	-0.000635	3.18517
4.87333	0.001763	-0.010912	0.98406	-0.002031	3.18138
4.87667	0.003574	-0.008874	0.983628	-0.004378	3.17416
4.88	0.005261	-0.006219	0.98391	-0.008149	3.16207
4.88333	0.006055	-0.004715	0.986205	-0.012687	3.14538
4.88667	0.005147	-0.004383	0.990633	-0.01602	3.12647
4.89	0.002867	-0.004271	0.994969	-0.016286	3.10916
4.89333	0.001124	-0.003971	0.996741	-0.013207	3.0965
4.89667	0.001968	-0.004013	0.995831	-0.008227	3.08926
4.9	0.005847	-0.004622	0.993722	-0.003643	3.0863
4.90333	0.011498	-0.005445	0.991536	-0.001161	3.08526
4.90667	0.017168	-0.006296	0.989979	-0.000719	3.08354
4.91	0.021589	-0.006993	0.989972	-0.000475	3.07947
4.91333	0.02435	-0.00751	0.992162	0.001599	3.07275
4.91667	0.025609	-0.008736	0.996156	0.005316	3.06373
4.92	0.025631	-0.011542	1.00025	0.008217	3.05304
4.92333	0.02504	-0.014928	1.00178	0.008689	3.04173
4.92667	0.024682	-0.016667	0.999221	0.007456	3.03096
4.93	0.024953	-0.016032	0.994005	0.00538	3.02179
4.93333	0.025793	-0.014609	0.98895	0.002377	3.01489
4.93667	0.026666	-0.014286	0.98534	-0.001085	3.00963
4.94	0.026617	-0.015295	0.982818	-0.003375	3.00432
4.94333	0.025161	-0.016222	0.980777	-0.003272	2.99828
4.94667	0.022657	-0.015324	0.978952	-0.001667	2.99259
4.95	0.01973	-0.012017	0.977523	-0.000539	2.9879
4.95333	0.01713	-0.007657	0.977151	-0.000601	2.98334
4.95667	0.015604	-0.004526	0.978599	-0.001241	2.97835
4.96	0.015532	-0.003695	0.98212	-0.00159	2.9738
4.96333	0.01692	-0.004389	0.987294	-0.000988	2.97098
4.96667	0.019074	-0.005322	0.993212	0.000621	2.97047
4.97	0.020843	-0.00561	0.99883	0.003216	2.97083
4.97333	0.021799	-0.004773	1.00314	0.007483	2.96879
4.97667	0.022244	-0.003056	1.00492	0.013965	2.96187
4.98	0.022381	-0.001656	1.00335	0.021557	2.95007
4.98333	0.02206	-0.001918	0.999388	0.027184	2.93532
4.98667	0.020787	-0.004038	0.995145	0.028082	2.92098
4.99	0.018438	-0.006776	0.991751	0.02454	2.91056
4.99333	0.015968	-0.008586	0.98908	0.018732	2.90568
4.99667	0.014426	-0.009055	0.986915	0.012137	2.90535
5	0.013742	-0.008844	0.985299	0.005735	2.90663
5.00333	0.013057	-0.008423	0.984459	0.000571	2.90596
5.00667	0.011573	-0.007578	0.984756	-0.002892	2.90186
5.01	0.009032	-0.005959	0.986105	-0.004418	2.89614
5.01333	0.005738	-0.003905	0.98748	-0.00358	2.89179
5.01667	0.002269	-0.002468	0.987595	-0.000976	2.88945
5.02	-0.0007	-0.002465	0.985775	0.001586	2.88652
5.02333	-0.0026	-0.003965	0.981952	0.002653	2.88026
5.02667	-0.003341	-0.006323	0.976752	0.001648	2.87065
5.03	-0.003334	-0.008412	0.971463	-0.001194	2.85988
5.03333	-0.002892	-0.009522	0.967033	-0.00468	2.85054
5.03667	-0.001583	-0.010069	0.963643	-0.007794	2.84438
5.04	0.001533	-0.011147	0.961875	-0.010364	2.84123
5.04333	0.006909	-0.013681	0.963246	-0.012134	2.839
5.04667	0.013722	-0.017634	0.968742	-0.013096	2.83532
5.05	0.019945	-0.021728	0.976925	-0.013749	2.82911
5.05333	0.023412	-0.024173	0.984034	-0.013625	2.82067
5.05667	0.023038	-0.023787	0.986883	-0.011659	2.81098
5.06	0.01939	-0.020672	0.985486	-0.008087	2.80147
5.06333	0.014592	-0.015608	0.982278	-0.004332	2.79426
5.06667	0.011021	-0.009336	0.980051	-0.001511	2.79086
5.07	0.009629	-0.003291	0.980808	0.000197	2.79004
5.07333	0.010047	0.000404	0.984546	0.001205	2.7886
5.07667	0.012161	0.000354	0.98922	0.001939	2.78498
5.08	0.016384	-0.003064	0.992865	0.002067	2.78035
5.08333	0.022368	-0.007317	0.994906	0.000817	2.77611
5.08667	0.028383	-0.009125	0.995547	-0.001175	2.77275
5.09	0.031951	-0.007219	0.995324	-0.00191	2.76991
5.09333	0.031666	-0.002772	0.994698	-0.000255	2.76582
5.09667	0.028558	0.002401	0.99339	0.003361	2.75817
5.1	0.024702	0.006712	0.99116	0.007906	2.7468
5.10333	0.021197	0.008429	0.988764	0.012443	2.7349
5.10667	0.018046	0.006159	0.98706	0.016507	2.72649
5.11	0.015324	0.000562	0.985865	0.020121	2.72287
5.11333	0.01398	-0.005524	0.984344	0.023092	2.72202
5.11667	0.014836	-0.009556	0.982512	0.02433	2.72108
5.12	0.017346	-0.011025	0.981979	0.022775	2.71858
5.12333	0.020215	-0.010479	0.984491	0.019221	2.71462
5.12667	0.022045	-0.008448	0.989637	0.015928	2.70959
5.13	0.02137	-0.005881	0.994921	0.014369	2.70335
5.13333	0.017926	-0.003804	0.998152	0.014595	2.69565
5.13667	0.013358	-0.002116	0.99894	0.016094	2.68717
5.14	0.009565	0.000142	0.998118	0.018067	2.67954
5.14333	0.007103	0.003612	0.996615	0.019246	2.67424
5.14667	0.005337	0.007679	0.995205	0.018299	2.67136
5.15	0.003929	0.01032	0.995034	0.014907	2.66913
5.15333	0.003936	0.009879	0.997152	0.010308	2.66512
5.15667	0.006438	0.006896	1.00082	0.006768	2.65841
5.16	0.010574	0.003611	1.00348	0.006185	2.65079
5.16333	0.014278	0.002281	1.00331	0.008391	2.64449
5.16667	0.016352	0.00366	1.001	0.011207	2.6391
5.17	0.016725	0.006486	0.998936	0.012458	2.63279
5.17333	0.015495	0.008695	0.999013	0.011401	2.62556
5.17667	0.012639	0.009243	1.00083	0.0086	2.61934
5.18	0.008731	0.008721	1.00229	0.005349	2.61556
5.18333	0.005633	0.008221	1.00229	0.002693	2.61354
5.18667	0.005313	0.00801	1.00142	0.000606	2.61132
5.19	0.008021	0.00759	1.00028	-0.000997	2.60735
5.19333	0.012776	0.00651	0.998717	-0.001188	2.60203
5.19667	0.018471	0.004859	0.996471	0.000692	2.59784
5.2	0.023521	0.002728	0.993716	0.003654	2.59614
5.20333	0.02607	-4e-05	0.991391	0.005893	2.59451
5.20667	0.025368	-0.002355	0.990906	0.006387	2.5896
5.21	0.022095	-0.002066	0.992683	0.005276	2.58103
5.21333	0.017636	0.001082	0.995273	0.003549	2.5714
5.21667	0.013924	0.004683	0.996868	0.002874	2.56386
5.22	0.012995	0.006	0.997361	0.004291	2.55954
5.22333	0.015553	0.004082	0.99789	0.006488	2.55682
5.22667	0.020367	1e-06	0.998747	0.006737	2.55292
5.23	0.025594	-0.004523	0.999041	0.003696	2.54582
5.23333	0.030148	-0.008193	0.998241	-0.001467	2.53559
5.23667	0.03336	-0.010065	0.996785	-0.006667	2.52463
5.24	0.034316	-0.009117	0.995349	-0.010474	2.51589
5.24333	0.032772	-0.004393	0.994089	-0.011795	2.51095
5.24667	0.030285	0.0034	0.992431	-0.010386	2.50973
5.25	0.028888	0.010773	0.989836	-0.007769	2.51087
5.25333	0.028699	0.013803	0.986709	-0.005283	2.51232
5.25667	0.028062	0.011731	0.983995	-0.002435	2.51251
5.26	0.025646	0.00726	0.982323	0.001215	2.51102
5.26333	0.021888	0.003761	0.982348	0.004253	2.50794
5.26667	0.018766	0.003293	0.984674	0.004492	2.50356
5.27	0.018162	0.006539	0.988652	0.000841	2.49858
5.27333	0.020454	0.012569	0.992795	-0.005969	2.49377
5.27667	0.024278	0.018406	0.995932	-0.01354	2.48988
5.28	0.026961	0.020615	0.997037	-0.018595	2.48791
5.28333	0.026192	0.017837	0.995487	-0.018759	2.48852
5.28667	0.02221	0.010952	0.991975	-0.014367	2.49132
5.29	0.017374	0.001797	0.987976	-0.008256	2.49466
5.29333	0.013547	-0.007083	0.984729	-0.003644	2.49535
5.29667	0.01081	-0.01305	0.983536	-0.002127	2.49038
5.3	0.008508	-0.01519	0.985614	-0.003286	2.48071
5.30333	0.006787	-0.015058	0.990889	-0.005879	2.47102
5.30667	0.006237	-0.014861	0.997483	-0.008664	2.46468
5.31	0.006459	-0.014884	1.00261	-0.010311	2.46123
5.31333	0.006552	-0.013618	1.00485	-0.00978	2.45884
5.31667	0.00637	-0.010285	1.00536	-0.006954	2.45643
5.32	0.006394	-0.00586	1.00615	-0.002911	2.45333
5.32333	0.00687	-0.00164	1.00778	0.000741	2.4493
5.32667	0.007171	0.001924	1.00945	0.003365	2.44526
5.33	0.006541	0.004556	1.0107	0.005252	2.44273
5.33333	0.005439	0.005381	1.01191	0.006512	2.44216
5.33667	0.005199	0.003896	1.01338	0.007458	2.44224
5.34	0.006537	0.001117	1.01476	0.008362	2.44126
5.34333	0.009057	-0.001002	1.01571	0.008332	2.43924
5.34667	0.011652	-0.00112	1.01636	0.006345	2.4381
5.35	0.012924	0.000476	1.01687	0.002721	2.43941
5.35333	0.011978	0.001939	1.01716	-0.001121	2.44235
5.35667	0.008999	0.000918	1.01736	-0.003383	2.44431
5.36	0.004878	-0.003383	1.01828	-0.00292	2.44321
5.36333	0.000898	-0.009097	1.02023	-0.00029	2.43875
5.36667	-0.001226	-0.01335	1.02196	0.002844	2.43241
5.37	-0.000101	-0.014749	1.02189	0.005313	2.42676
5.37333	0.004071	-0.013921	1.01991	0.006582	2.42338
5.37667	0.009621	-0.01207	1.01729	0.00607	2.42164
5.38	0.015001	-0.010014	1.01534	0.003997	2.42042
5.38333	0.019482	-0.008392	1.01467	0.001687	2.41932
5.38667	0.02251	-0.007484	1.01555	-0.000321	2.41806
5.39	0.023393	-0.007087	1.01818	-0.002703	2.41677
5.39333	0.022169	-0.006986	1.02222	-0.005547	2.41597
5.39667	0.020025	-0.00678	1.02626	-0.007902	2.4153
5.4	0.018039	-0.005694	1.02852	-0.008807	2.414
5.40333	0.016361	-0.003323	1.02839	-0.007687	2.41337
5.40667	0.015055	-0.000122	1.02632	-0.004438	2.4158
5.41	0.01498	0.003136	1.02317	0.000508	2.42084
5.41333	0.01727	0.00612	1.02074	0.006641	2.42451
5.41667	0.021548	0.008762	1.02151	0.013488	2.4235
5.42	0.025741	0.010689	1.02624	0.019878	2.41831
5.42333	0.028735	0.011489	1.03304	0.023928	2.41134
5.42667	0.031647	0.01127	1.0394	0.024489	2.40379
5.43	0.035491	0.010701	1.04377	0.021903	2.39539
5.43333	0.039444	0.010392	1.04517	0.017298	2.38589
5.43667	0.042079	0.009855	1.04325	0.012199	2.37626
5.44	0.042404	0.007903	1.03911	0.008256	2.36865
5.44333	0.039686	0.004741	1.03524	0.00633	2.36474
5.44667	0.034065	0.002353	1.03418	0.006179	2.36445
5.45	0.027422	0.002378	1.0369	0.007202	2.36624
5.45333	0.022305	0.004628	1.04246	0.008807	2.36772
5.45667	0.019762	0.00762	1.04883	0.010139	2.36703
5.46	0.018951	0.009783	1.05405	0.010174	2.36414
5.46333	0.018624	0.010071	1.05717	0.008307	2.36036
5.46667	0.018141	0.00849	1.05894	0.005061	2.35713
5.47	0.017023	0.006291	1.06128	0.002002	2.35566
5.47333	0.01465	0.004579	1.06517	0.000795	2.35616
5.47667	0.011156	0.003615	1.06945	0.002433	2.35756
5.48	0.0079	0.003624	1.07253	0.006609	2.35831
5.48333	0.006477	0.004245	1.07494	0.011786	2.35674
5.48667	0.007609	0.004214	1.07838	0.016052	2.35186
5.49	0.011007	0.002999	1.08288	0.0177	2.34472
5.49333	0.015731	0.001279	1.08747	0.016456	2.33752
5.49667	0.0208	-0.000143	1.09235	0.01451	2.33124
5.5	0.025604	-0.000764	1.09807	0.014286	2.32506
5.50333	0.029726	-0.000293	1.10383	0.015624	2.31778
5.50667	0.032964	0.001403	1.10854	0.016731	2.30924
5.51	0.035415	0.003827	1.11224	0.016486	2.30065
5.51333	0.037154	0.005123	1.11545	0.014885	2.29432
5.51667	0.03814	0.003438	1.1185	0.0125	2.29242
5.52	0.03834	-0.000648	1.12139	0.009725	2.29426
5.52333	0.03769	-0.004753	1.12337	0.00638	2.29649
5.52667	0.035533	-0.007347	1.12377	0.002745	2.29718
5.53	0.030649	-0.008165	1.12329	-7.2e-05	2.29668
5.53333	0.023337	-0.007206	1.12345	-0.001863	2.29487
5.53667	0.016172	-0.004896	1.12519	-0.003791	2.29109
5.54	0.011316	-0.002514	1.12864	-0.006564	2.28556
5.54333	0.008697	-0.001492	1.13355	-0.009131	2.27948
5.54667	0.007517	-0.002141	1.13941	-0.009194	2.27437
5.55	0.008026	-0.003754	1.14542	-0.005082	2.27094
5.55333	0.010803	-0.006396	1.15115	0.002005	2.26856
5.55667	0.015137	-0.010842	1.15687	0.00786	2.26649
5.56	0.019129	-0.01615	1.16325	0.008682	2.265
5.56333	0.021133	-0.019353	1.17099	0.00464	2.26475
5.56667	0.020977	-0.018123	1.1802	-0.001035	2.26566
5.57	0.019957	-0.012405	1.18963	-0.005672	2.26676
5.57333	0.019247	-0.004103	1.19704	-0.008249	2.26709
5.57667	0.018691	0.003489	1.20074	-0.008236	2.26713
5.58	0.017721	0.007219	1.20087	-0.005566	2.26879
5.58333	0.016301	0.006363	1.19942	-0.001506	2.27305
5.58667	0.014632	0.002614	1.19892	0.001853	2.27792
5.59	0.013333	-0.002216	1.2004	0.003468	2.27972
5.59333	0.01353	-0.007224	1.20311	0.003828	2.27661
5.59667	0.015661	-0.011239	1.20619	0.003372	2.26965
5.6	0.018782	-0.012265	1.20969	0.001696	2.2617
5.60333	0.021293	-0.009278	1.21376	-0.001215	2.25599
5.60667	0.021748	-0.003867	1.2182	-0.004091	2.25416
5.61	0.019841	0.000946	1.22309	-0.005617	2.25548
5.61333	0.017104	0.003128	1.22866	-0.005751	2.2584
5.61667	0.015866	0.002578	1.23476	-0.005434	2.26246
5.62	0.017762	0.000695	1.24074	-0.006005	2.26817
5.62333	0.022881	-0.000433	1.24576	-0.008217	2.27523
5.62667	0.029177	0.000474	1.24984	-0.011143	2.28135
5.63	0.033159	0.002705	1.2539	-0.013007	2.28315
5.63333	0.032431	0.004774	1.25854	-0.012902	2.27868
5.63667	0.027441	0.006316	1.2634	-0.011056	2.26956
5.64	0.020442	0.007721	1.26788	-0.008122	2.2604
5.64333	0.013847	0.008969	1.27166	-0.005209	2.25574
5.64667	0.009533	0.009751	1.27452	-0.003886	2.25719
5.65	0.007931	0.009724	1.27623	-0.004917	2.26336
5.65333	0.007525	0.008648	1.2765	-0.006986	2.27175
5.65667	0.006376	0.006626	1.27485	-0.007268	2.28008
5.66	0.004	0.003351	1.27144	-0.003998	2.28816
5.66333	0.001358	-0.001775	1.26812	0.001623	2.29933
5.66667	-0.000621	-0.00805	1.26717	0.006528	2.31756
5.67	-0.00222	-0.014189	1.26917	0.008347	2.34349
5.67333	-0.004117	-0.020169	1.27317	0.006777	2.3745
5.67667	-0.005943	-0.025972	1.27787	0.002943	2.40702
5.68	-0.006817	-0.030057	1.28221	-0.001782	2.43886
5.68333	-0.006586	-0.030716	1.28615	-0.006089	2.47055
5.68667	-0.005844	-0.027694	1.29026	-0.008833	2.50512
5.69	-0.005147	-0.022145	1.29419	-0.009691	2.54668
5.69333	-0.003779	-0.015772	1.29673	-0.009801	2.59836
5.69667	0.000284	-0.010246	1.29785	-0.011243	2.66109
5.7	0.007725	-0.007179	1.29929	-0.015213	2.73541
5.70333	0.016157	-0.007798	1.30221	-0.020546	2.82403
5.70667	0.022106	-0.011698	1.30604	-0.024663	2.9317
5.71	0.023413	-0.016148	1.31008	-0.025709	3.06305
5.71333	0.019602	-0.01787	1.31453	-0.023254	3.22015
5.71667	0.011856	-0.015279	1.31926	-0.018025	3.40193
5.72	0.003507	-0.008827	1.32327	-0.011579	3.60584
5.72333	-0.001565	-0.000773	1.32595	-0.00553	3.83034
5.72667	-0.002268	0.005814	1.3278	-0.000747	4.07722
5.73	-0.000749	0.009218	1.32988	0.002518	4.35171
5.73333	-6.8e-05	0.009711	1.33268	0.004235	4.65989
5.73667	-0.00212	0.00805	1.33578	0.004704	5.00637
5.74	-0.006553	0.004251	1.33854	0.004102	5.39448
5.74333	-0.011269	-0.001845	1.34054	0.002323	5.82689
5.74667	-0.014137	-0.009278	1.34167	0.000299	6.30539
5.75	-0.01427	-0.015874	1.34231	-0.00026	6.83153
5.75333	-0.012109	-0.019355	1.34225	0.001097	7.40859
5.75667	-0.00837	-0.018647	1.34035	0.003303	8.04212
5.76	-0.003164	-0.014779	1.33606	0.004917	8.73715
5.76333	0.003022	-0.010397	1.33075	0.005266	9.49584
5.76667	0.00799	-0.007673	1.32695	0.005316	10.3188
5.77	0.009233	-0.006717	1.32642	0.006508	11.2067
5.77333	0.006813	-0.006241	1.32893	0.008089	12.16
5.77667	0.003776	-0.00541	1.33254	0.00733	13.1808
5.78	0.003383	-0.004458	1.33522	0.003057	14.2733
5.78333	0.006233	-0.003577	1.33627	-0.003101	15.441
5.78667	0.010351	-0.002513	1.33651	-0.008751	16.6825
5.79	0.013556	-0.001776	1.33704	-0.012177	17.9931
5.79333	0.014959	-0.002523	1.33779	-0.01292	19.3685
5.79667	0.014484	-0.004674	1.3375	-0.011932	20.808
5.8	0.012007	-0.006813	1.33516	-0.010382	22.3108
5.80333	0.007589	-0.007865	1.33145	-0.008438	23.8757
5.80667	0.002335	-0.007122	1.32815	-0.006066	25.5017
5.81	-0.001711	-0.003624	1.32656	-0.004361	27.1878
5.81333	-0.003343	0.002381	1.32697	-0.004577	28.9312
5.81667	-0.003823	0.008286	1.32905	-0.006674	30.7262
5.82	-0.005541	0.010877	1.33171	-0.009828	32.565
5.82333	-0.009316	0.008619	1.33319	-0.013193	34.439
5.82667	-0.013653	0.002442	1.33287	-0.015995	36.3394
5.83	-0.015653	-0.004955	1.33184	-0.017609	38.2574
5.83333	-0.013286	-0.011207	1.33142	-0.017681	40.1845
5.83667	-0.007675	-0.015352	1.33212	-0.016383	42.1146
5.84	-0.001731	-0.016628	1.33378	-0.014288	44.0449
5.84333	0.003335	-0.014312	1.3356	-0.011818	45.9718
5.84667	0.008331	-0.009274	1.33661	-0.009533	47.8873
5.85	0.013498	-0.004172	1.33596	-0.008567	49.7805
5.85333	0.017618	-0.001669	1.33278	-0.00948	51.6413
5.85667	0.019734	-0.002371	1.32693	-0.01106	53.4605
5.86	0.020192	-0.004679	1.31992	-0.011544	55.2286
5.86333	0.019908	-0.006954	1.31455	-0.010623	56.9349
5.86667	0.019414	-0.008914	1.31331	-0.009177	58.5693
5.87	0.018182	-0.010725	1.31634	-0.007734	60.1227
5.87333	0.014811	-0.012121	1.32133	-0.006194	61.588
5.87667	0.008455	-0.012698	1.32558	-0.004495	62.9607
5.88	0.000231	-0.012108	1.32778	-0.002465	64.2372
5.88333	-0.006663	-0.010253	1.32825	0.000636	65.4122
5.88667	-0.008694	-0.00783	1.32742	0.004992	66.4797
5.89	-0.004665	-0.006267	1.32519	0.00911	67.4345
5.89333	0.00314	-0.006938	1.32199	0.011125	68.2718
5.89667	0.010873	-0.009898	1.31901	0.010569	68.9878
5.9	0.016094	-0.013167	1.31671	0.008629	69.5818
5.90333	0.018116	-0.01435	1.3145	0.007422	70.0545
5.90667	0.01684	-0.013198	1.31181	0.008626	70.4041
5.91	0.013311	-0.011678	1.30873	0.011789	70.6265
5.91333	0.009958	-0.011759	1.30565	0.014493	70.7189
5.91667	0.008235	-0.01391	1.30282	0.015188	70.6815
5.92	0.007026	-0.016833	1.30039	0.01441	70.5172
5.92333	0.004425	-0.018138	1.29788	0.012815	70.2298
5.92667	3.2e-05	-0.016359	1.29459	0.010166	69.8229
5.93	-0.004623	-0.012017	1.2909	0.006127	69.2987
5.93333	-0.006839	-0.006537	1.28807	0.001241	68.6608
5.93667	-0.004834	-0.001225	1.28689	-0.002856	67.9127
5.94	0.000163	0.00298	1.28709	-0.004925	67.058
5.94333	0.0052	0.005778	1.28806	-0.005242	66.1016
5.94667	0.008681	0.00752	1.28934	-0.004662	65.0502
5.95	0.010677	0.008892	1.29048	-0.003792	63.9116
5.95333	0.011082	0.010769	1.29114	-0.002998	62.6924
5.95667	0.008977	0.013955	1.29087	-0.002166	61.3974
5.96	0.003851	0.018167	1.28886	-0.000408	60.0312
5.96333	-0.002998	0.021631	1.28495	0.003456	58.601
5.96667	-0.00933	0.022616	1.2807	0.009564	57.1156
5.97	-0.013699	0.020817	1.27752	0.016566	55.5832
5.97333	-0.015142	0.016874	1.27452	0.022731	54.0112
5.97667	-0.012961	0.011298	1.26951	0.026498	52.408
5.98	-0.007716	0.004238	1.26158	0.026247	50.7817
5.98333	-0.001166	-0.003554	1.25237	0.021274	49.1389
5.98667	0.005035	-0.009607	1.24472	0.013131	47.4845
5.99	0.010281	-0.010862	1.24002	0.004924	45.8242
5.99333	0.014541	-0.00683	1.2379	-0.0005	44.1644
5.99667	0.017845	-0.000403	1.238	-0.001717	42.5102
6	0.020612	0.004869	1.24006	0.000406	40.8647
6.00333	0.023045	0.007269	1.24336	0.003049	39.2315
6.00667	0.023926	0.007156	1.24678	0.004006	37.6159
6.01	0.021581	0.0058	1.24898	0.003441	36.0252
6.01333	0.016301	0.00406	1.24886	0.002793	34.4673
6.01667	0.010547	0.002495	1.24658	0.003129	32.9481
6.02	0.006817	0.002086	1.24324	0.004557	31.4692
6.02333	0.006493	0.003181	1.23945	0.006166	30.0288
6.02667	0.010007	0.004567	1.23499	0.006896	28.6275
6.03	0.01631	0.004604	1.23031	0.006918	27.2681
6.03333	0.022409	0.002432	1.22653	0.007453	25.9526
6.03667	0.025017	-0.001693	1.22405	0.009234	24.6805
6.04	0.023057	-0.006892	1.22216	0.011251	23.4518
6.04333	0.017938	-0.012393	1.21949	0.011339	22.2688
6.04667	0.012047	-0.017303	1.21495	0.008621	21.1345
6.05	0.007532	-0.020525	1.20908	0.004429	20.0515
6.05333	0.005134	-0.021412	1.20371	0.000517	19.0212
6.05667	0.003944	-0.020486	1.20012	-0.002384	18.0438
6.06	0.003316	-0.01939	1.19834	-0.004248	17.1167
6.06333	0.004119	-0.019491	1.19752	-0.00528	16.2347
6.06667	0.007418	-0.020615	1.19648	-0.005618	15.3928
6.07	0.012994	-0.02124	1.19496	-0.004742	14.5891
6.07333	0.019329	-0.019526	1.19416	-0.001786	13.8236
6.07667	0.024179	-0.014535	1.19524	0.003168	13.0967
6.08	0.025532	-0.007576	1.19766	0.008492	12.4101
6.08333	0.02282	-0.001941	1.19955	0.011618	11.7655
6.08667	0.01722	0.000119	1.20001	0.010728	11.1619
6.09	0.010796	-0.000617	1.19976	0.006633	10.5968
6.09333	0.005354	-0.001645	1.19907	0.002211	10.068
6.09667	0.002068	-0.000826	1.19706	-9.7e-05	9.57402
6.1	0.001539	0.002071	1.19397	0.000431	9.11291
6.10333	0.00325	0.005327	1.19195	0.003184	8.68126
6.10667	0.005602	0.007325	1.19259	0.007642	8.2751
6.11	0.007079	0.007841	1.19563	0.013942	7.8929
6.11333	0.00714	0.007178	1.19963	0.020956	7.53585
6.11667	0.006376	0.00531	1.20293	0.025902	7.20411
6.12	0.005701	0.002503	1.20463	0.027401	6.89467
6.12333	0.00527	-0.000294	1.20458	0.026871	6.60361
6.12667	0.004568	-0.002702	1.20229	0.026298	6.32913
6.13	0.003257	-0.005418	1.19748	0.025826	6.07185
6.13333	0.001639	-0.008943	1.19145	0.023729	5.83329
6.13667	0.000358	-0.012874	1.18632	0.018689	5.61371
6.14	0.000129	-0.016245	1.18354	0.012028	5.41032
6.14333	0.00185	-0.018017	1.18372	0.006853	5.2182
6.14667	0.005787	-0.017947	1.18633	0.004998	5.03419
6.15	0.010373	-0.017189	1.18968	0.00561	4.85951
6.15333	0.013169	-0.017429	1.19247	0.006349	4.6976
6.15667	0.013087	-0.019903	1.1945	0.005607	4.54994
6.16	0.010786	-0.02489	1.19508	0.003872	4.41478
6.16333	0.007758	-0.030832	1.19256	0.002616	4.28893
6.16667	0.005678	-0.034932	1.18641	0.002404	4.16977
6.17	0.005705	-0.035409	1.17832	0.002932	4.0562
6.17333	0.008051	-0.032403	1.17053	0.004024	3.94867
6.17667	0.012213	-0.027361	1.16429	0.005747	3.84808
6.18	0.017403	-0.022269	1.16012	0.00773	3.75463
6.18333	0.022896	-0.018641	1.15839	0.008931	3.66808
6.18667	0.027922	-0.01659	1.15851	0.008553	3.58833
6.19	0.03129	-0.015061	1.15881	0.007145	3.51479
6.19333	0.032011	-0.013148	1.15802	0.006284	3.44558
6.19667	0.030288	-0.010899	1.15603	0.00676	3.37914
6.2	0.026969	-0.008739	1.15319	0.007671	3.31645
6.20333	0.022685	-0.006827	1.14983	0.008046	3.25966
6.20667	0.018222	-0.005524	1.14662	0.008073	3.20862
6.21	0.014827	-0.005522	1.14498	0.007769	3.1598
6.21333	0.013479	-0.006886	1.14662	0.006511	3.10991
6.21667	0.014346	-0.008902	1.1523	0.004658	3.05919
6.22	0.01714	-0.011163	1.16058	0.003338	3.01033
6.22333	0.021276	-0.014081	1.16852	0.002619	2.96529
6.22667	0.025187	-0.018108	1.17402	0.001506	2.92317
6.23	0.026492	-0.022752	1.17682	-0.000388	2.88103
6.23333	0.023927	-0.026762	1.17727	-0.002129	2.83706
6.23667	0.018755	-0.029262	1.17547	-0.002841	2.79259
6.24	0.013753	-0.030481	1.17191	-0.002686	2.75079
6.24333	0.010897	-0.03114	1.16766	-0.00191	2.7135
6.24667	0.010131	-0.031378	1.1634	-0.000562	2.68014
6.25	0.009775	-0.031133	1.15907	0.0006	2.64969
6.25333	0.007698	-0.030692	1.15469	0.000558	2.62164
6.25667	0.003051	-0.029847	1.15089	-0.000566	2.59557
6.26	-0.002686	-0.028048	1.14813	-0.001715	2.57139
6.26333	-0.006745	-0.025543	1.14586	-0.00228	2.54968
6.26667	-0.0071	-0.022996	1.14314	-0.002381	2.53092
6.27	-0.00399	-0.020855	1.13925	-0.002298	2.51448
6.27333	3.9e-05	-0.019568	1.13391	-0.002207	2.49901
6.27667	0.002434	-0.01932	1.12827	-0.001735	2.48322
6.28	0.003061	-0.019922	1.12491	-0.000181	2.46564
6.28333	0.003581	-0.021032	1.1255	0.002035	2.44521
6.28667	0.005058	-0.021668	1.12909	0.003604	2.42197
6.29	0.007352	-0.020187	1.13345	0.004128	2.3963
6.29333	0.01011	-0.015649	1.13709	0.00403	2.36852
6.29667	0.012841	-0.009222	1.13948	0.003357	2.33993
6.3	0.0146	-0.003581	1.14055	0.002158	2.3134
6.30333	0.014688	-0.000422	1.14096	0.001225	2.29184
6.30667	0.013138	0.000491	1.14144	0.001404	2.27596
6.31	0.010504	-0.000327	1.14194	0.002727	2.26417
6.31333	0.007804	-0.003084	1.14204	0.004407	2.25459
6.31667	0.006506	-0.007589	1.14155	0.005635	2.24618
6.32	0.007737	-0.012466	1.13985	0.006401	2.23833
6.32333	0.010811	-0.015979	1.13586	0.007128	2.23011
6.32667	0.013052	-0.017065	1.12924	0.007894	2.22005
6.33	0.012026	-0.015686	1.12113	0.008168	2.20717
6.33333	0.00824	-0.012659	1.11373	0.007117	2.19227
6.33667	0.005025	-0.009298	1.10928	0.004585	2.17806
6.34	0.00511	-0.007066	1.10891	0.001566	2.16747
6.34333	0.008192	-0.00706	1.11191	-0.000538	2.16064
6.34667	0.012332	-0.009441	1.11624	-0.00064	2.15422
6.35	0.016281	-0.013439	1.11978	0.001671	2.14477
6.35333	0.02013	-0.017877	1.122	0.005681	2.13225
6.35667	0.024395	-0.021163	1.12402	0.009992	2.11905
6.36	0.028321	-0.021243	1.12636	0.013714	2.10685
6.36333	0.029959	-0.01707	1.12806	0.016471	2.09583
6.36667	0.028539	-0.010329	1.1282	0.017869	2.08567
6.37	0.025128	-0.004758	1.12746	0.017844	2.07565
6.37333	0.020894	-0.003565	1.12758	0.017023	2.0642
6.37667	0.016651	-0.007329	1.12957	0.016766	2.0494
6.38	0.013467	-0.013972	1.13295	0.01818	2.03052
6.38333	0.012183	-0.020479	1.13665	0.020088	2.00867
6.38667	0.013015	-0.024283	1.13943	0.019569	1.9868
6.39	0.0161	-0.023689	1.14048	0.015457	1.96877
6.39333	0.021519	-0.01856	1.1402	0.009556	1.9571
6.39667	0.028024	-0.010668	1.1393	0.00431	1.95156
6.4	0.032678	-0.002531	1.13765	0.001048	1.95084
6.40333	0.032962	0.003982	1.13515	0.000202	1.95391
6.40667	0.028575	0.008046	1.13221	0.001576	1.95845
6.41	0.021115	0.009833	1.12897	0.004267	1.96016
6.41333	0.012948	0.009846	1.12516	0.006931	1.95565
6.41667	0.006056	0.008029	1.12078	0.008432	1.94506
6.42	0.001156	0.004381	1.11675	0.008479	1.93103
6.42333	-0.002221	-4.4e-05	1.11428	0.007773	1.91639
6.42667	-0.004599	-0.003785	1.1138	0.007144	1.90327
6.43	-0.005741	-0.006313	1.1151	0.006545	1.89283
6.43333	-0.005165	-0.008038	1.11784	0.005592	1.88519
6.43667	-0.002722	-0.009192	1.12132	0.00463	1.87944
6.44	0.001638	-0.009353	1.12496	0.004361	1.87421
6.44333	0.007674	-0.008113	1.12896	0.004669	1.8685
6.44667	0.014307	-0.005544	1.13305	0.004619	1.86255
6.45	0.01991	-0.001834	1.13564	0.003975	1.85785
6.45333	0.022797	0.0028	1.13553	0.00358	1.85634
6.45667	0.021998	0.007573	1.13327	0.003644	1.85857
6.46	0.018732	0.0112	1.13037	0.003132	1.86249
6.46333	0.016164	0.012791	1.12799	0.000845	1.86507
6.46667	0.016383	0.012349	1.12648	-0.003306	1.86478
6.47	0.018229	0.010213	1.12544	-0.007686	1.86223
6.47333	0.019052	0.006486	1.12423	-0.010031	1.85899
6.47667	0.018184	0.001385	1.12259	-0.009223	1.85578
6.48	0.017464	-0.004209	1.12092	-0.005943	1.85142
6.48333	0.018599	-0.008975	1.1197	-0.002142	1.84443
6.48667	0.021452	-0.011807	1.11932	0.000256	1.83477
6.49	0.024883	-0.012231	1.12017	0.000102	1.82352
6.49333	0.027712	-0.010779	1.12191	-0.002898	1.81201
6.49667	0.028494	-0.008738	1.12287	-0.007526	1.80171
6.5	0.025973	-0.007134	1.12171	-0.011118	1.79467
6.50333	0.020648	-0.006175	1.11894	-0.011777	1.79278
6.50667	0.014956	-0.005174	1.11613	-0.010091	1.79586
6.51	0.01136	-0.003287	1.1142	-0.00793	1.80124
6.51333	0.010719	-0.000733	1.1132	-0.006665	1.80533
6.51667	0.012331	0.001561	1.11324	-0.006862	1.80558
6.52	0.014501	0.00299	1.11448	-0.007911	1.80163
6.52333	0.015607	0.003036	1.11644	-0.007881	1.7948
6.52667	0.015749	0.001257	1.11817	-0.004913	1.78688
6.53	0.016251	-0.001798	1.11926	0.001164	1.78005
6.53333	0.01712	-0.00473	1.12019	0.008157	1.77562
6.53667	0.016729	-0.006318	1.1217	0.01251	1.7715
6.54	0.013938	-0.005941	1.12403	0.011666	1.7641
6.54333	0.009519	-0.003572	1.12654	0.005602	1.75295
6.54667	0.005961	0.000337	1.12807	-0.003248	1.74114
6.55	0.005605	0.005008	1.1285	-0.01133	1.73209
6.55333	0.008589	0.009504	1.12906	-0.016112	1.72714
6.55667	0.013151	0.012908	1.13009	-0.017273	1.72537
6.56	0.017497	0.014106	1.12991	-0.015955	1.72467
6.56333	0.020607	0.012339	1.12717	-0.013261	1.72304
6.56667	0.021951	0.008551	1.12326	-0.009597	1.71967
6.57	0.021543	0.004665	1.12079	-0.005075	1.71472
6.57333	0.020113	0.001765	1.11995	-0.000214	1.70885
6.57667	0.018615	-0.000108	1.11845	0.003736	1.70358
6.58	0.01757	-0.00151	1.11519	0.00529	1.70084
6.58333	0.017231	-0.003172	1.11161	0.003851	1.70102
6.58667	0.017894	-0.005104	1.10962	0.000159	1.70249
6.59	0.019102	-0.006557	1.11026	-0.004373	1.70316
6.59333	0.019171	-0.00745	1.11355	-0.008131	1.70147
6.59667	0.016528	-0.008708	1.11845	-0.009524	1.6966
6.6	0.011123	-0.010474	1.12344	-0.007984	1.68901
6.60333	0.004438	-0.011248	1.12683	-0.004694	1.68077
6.60667	-0.001274	-0.009473	1.12717	-0.002042	1.67493
6.61	-0.004281	-0.005237	1.12477	-0.002062	1.674
6.61333	-0.004575	-0.000222	1.12152	-0.004776	1.67803
6.61667	-0.003271	0.003244	1.11924	-0.008491	1.68422
6.62	-0.001168	0.003439	1.11925	-0.012071	1.68908
6.62333	0.001086	0.000468	1.12178	-0.015564	1.69043
6.62667	0.002533	-0.003895	1.12527	-0.018308	1.68784
6.63	0.00285	-0.007378	1.12757	-0.018297	1.68219
6.63333	0.002877	-0.008141	1.1283	-0.014453	1.67475
6.63667	0.003505	-0.006113	1.12896	-0.008645	1.66677
6.64	0.004756	-0.00344	1.13062	-0.004275	1.65978
6.64333	0.006273	-0.002209	1.13295	-0.003346	1.65489
6.64667	0.008059	-0.00254	1.13536	-0.00587	1.65219
6.65	0.010446	-0.003851	1.13753	-0.01053	1.65087
6.65333	0.013285	-0.006046	1.13958	-0.014814	1.64962
6.65667	0.0156	-0.008489	1.14256	-0.016236	1.64718
6.66	0.016792	-0.009663	1.14722	-0.014246	1.64279
[truncated: 8,502 more rows]

## Sheet: Figure7d
Con.Log	Nb			NDC
3	-0.000489716	0.0230167	0.000979432	0.760529	0.714985	0.712047
2.30103	0.0612145	0.0333007	-0.0621939	0.753183	0.713516	0.714985
1.60206	0.0788443	-0.0342801	-0.0563173	0.697356	0.669442	0.717924
0.90309	-0.0563173	0.0435847	-0.0710088	0.531342	0.694417	0.695886
0.20412	0.15524	-0.0504407	-0.0915769	0.265426	0.211068	0.360921
-0.49485	0.0288932	0.00538688	0.00391773	-0.0915769	-0.093046	0.075906
-1.19382	0.0333007	-0.0548482	-0.0357493	0.0435847	-0.0798237	-0.043095
-1.89279	-0.0754163	0.0171401	0.0318315	0.0186092	-0.000489716	0.036239
-2.59176	-0.043095	0.0303624	-0.0239961	-0.0269344	-0.0812929	-0.0842311

## Sheet: Figure7e
Con.Log	Nb			NDC
3	0.943005	0.964378	0.999352	0.651554	0.612694	0.618523
2.30103	0.983808	0.979922	1.05764	0.865285	0.925518	0.863342
1.60206	0.974093	0.960492	0.950777	0.970207	1.01295	0.968264
0.90309	1.01878	1.05764	1.04404	1.08096	0.966321	1.01878
0.20412	0.935233	0.937176	0.960492	0.960492	1.00907	1.05181
-0.49485	0.939119	0.911917	1.0285	1.04793	0.983808	0.976036
-1.19382	0.983808	1.01295	0.964378	1.02655	1.05376	0.979922
-1.89279	0.983808	1.00518	0.956606	1.1101	1.13536	0.979922
-2.59176	0.950777	1.10427	0.954663	0.944948	0.968264	0.946891
